# Supplementary material for: Midkine-a Is Required for Cell Cycle Progression of Müller Glia during Neuronal Regeneration in the Vertebrate Retina
Source: J Neurosci. 2020 Feb 5;40(6):1232–47. doi: 10.1523/JNEUROSCI.1675-19.2019 (PMC7002140; doi:10.1523/JNEUROSCI.1675-19.2019)
Supplement: Table 1-1 [file zns999202254so1.xlsx]

## Sheet: Sheet1
ensembl_gene_id	logFC	AveExpr	t	P.Value	adj.P.Val	B	start_position	end_position	entrezgene	external_gene_name	description	chromosome_name
ENSDARG00000096728	5.19522	-0.505994	2.60153	0.0220705	0.0578045	-3.37116	31494006	31516230		cpn1	carboxypeptidase N, polypeptide 1 [Source:ZFIN;Acc:ZDB-GENE-030131-9116]	12
ENSDARG00000092475	4.74958	-0.555301	6.38992	2.48078e-05	0.000493655	2.82793	57902138	57987536		znf1110	zinc finger protein 1110 [Source:ZFIN;Acc:ZDB-GENE-110914-29]	4
ENSDARG00000105067	4.61084	-0.86259	4.6209	0.000490144	0.00348922	0.14007	66064982	66116330	565722	znf1043	zinc finger protein 1043 [Source:ZFIN;Acc:ZDB-GENE-080215-14]	4
ENSDARG00000096707	4.52281	-1.01134	4.6049	0.000504514	0.00356039	0.113445	26802961	26805256		si:dkey-52l6.2	si:dkey-52l6.2 [Source:ZFIN;Acc:ZDB-GENE-130531-35]	12
ENSDARG00000095200	4.34872	0.304814	7.99346	2.39015e-06	0.000124218	4.98993	47949687	47993284		si:ch211-197e7.1	si:ch211-197e7.1 [Source:ZFIN;Acc:ZDB-GENE-081103-26]	4
ENSDARG00000096026	3.81271	-1.43116	5.76796	6.7412e-05	0.000896731	1.90845	57489608	57495604		si:dkey-4e4.1	si:dkey-4e4.1 [Source:ZFIN;Acc:ZDB-GENE-110914-73]	4
ENSDARG00000099428	3.74582	1.27512	8.73148	9.04101e-07	7.37734e-05	6.09819	1852085	1880854	100034454	si:dkey-15h8.17	si:dkey-15h8.17 [Source:ZFIN;Acc:ZDB-GENE-141222-9]	22
ENSDARG00000093431	3.72807	0.786677	4.4965	0.000614151	0.00413975	-0.152548	9009548	9015583		IQCB1 (1 of 2)	IQ motif containing B1 [Source:HGNC Symbol;Acc:HGNC:28949]	6
ENSDARG00000034403	3.67674	-0.277816	4.2919	0.000893522	0.00539398	-0.422736	8119269	8121037	100126130	zgc:173443	zgc:173443 [Source:ZFIN;Acc:ZDB-GENE-071004-101]	10
ENSDARG00000098268	3.65521	1.15188	8.34176	1.49921e-06	9.59464e-05	5.61455	19470839	19474987		si:dkey-48g21.4	si:dkey-48g21.4 [Source:ZFIN;Acc:ZDB-GENE-141212-313]	9
ENSDARG00000102848	3.38178	0.448899	7.6593	3.78944e-06	0.000162294	4.67935	45204487	45224791		si:ch211-215p11.5	si:ch211-215p11.5 [Source:ZFIN;Acc:ZDB-GENE-060531-37]	4
ENSDARG00000061585	3.31441	0.394141	10.6413	9.45509e-08	2.19562e-05	7.88826	29635046	29751221	562008	cyp4v7	cytochrome P450, family 4, subfamily V, polypeptide 7 [Source:ZFIN;Acc:ZDB-GENE-061103-88]	14
ENSDARG00000097054	3.14067	2.82693	3.853	0.00202698	0.00979028	-1.75431	14342434	14343462		si:ch73-65n21.2	si:ch73-65n21.2 [Source:ZFIN;Acc:ZDB-GENE-131121-355]	2
ENSDARG00000045153	3.09719	1.44766	3.94695	0.0016984	0.00862935	-1.27976	19069913	19076897	557884	slc16a8	solute carrier family 16 (monocarboxylate transporter), member 8 [Source:ZFIN;Acc:ZDB-GENE-121128-1]	12
ENSDARG00000096107	3.08311	-1.1551	3.80263	0.00222927	0.0104944	-1.24105	44413911	44422082		si:ch211-187d1.1	si:ch211-187d1.1 [Source:ZFIN;Acc:ZDB-GENE-110914-63]	4
ENSDARG00000100815	3.06497	2.77454	8.54709	1.14614e-06	8.42706e-05	5.84552	41082671	41093702	368925	srsf3a	serine/arginine-rich splicing factor 3a [Source:ZFIN;Acc:ZDB-GENE-030616-631]	6
ENSDARG00000097911	3.04471	0.599695	11.0531	6.06404e-08	1.83661e-05	8.38207	39093996	39104669		si:ch73-170l17.2	si:ch73-170l17.2 [Source:ZFIN;Acc:ZDB-GENE-131127-189]	2
ENSDARG00000093591	3.03022	0.672759	4.67721	0.000442849	0.003229	0.162187	39947033	39948342		si:ch211-282k23.2	si:ch211-282k23.2 [Source:ZFIN;Acc:ZDB-GENE-050420-314]	18
ENSDARG00000104004	3.00111	0.558756	3.22161	0.00675121	0.0236736	-2.46	60070786	60076430		si:dkey-146c18.2	si:dkey-146c18.2 [Source:ZFIN;Acc:ZDB-GENE-131118-16]	4
ENSDARG00000007086	2.99535	-0.84161	7.63085	3.94358e-06	0.00016431	4.36025	22373353	22378875	436621	aqp10a	aquaporin 10a [Source:ZFIN;Acc:ZDB-GENE-040718-40]	16
ENSDARG00000100688	2.98927	-0.0460784	3.53945	0.00367505	0.0151029	-1.78325	53459417	53461921		si:dkey-2j6.4	si:dkey-2j6.4 [Source:ZFIN;Acc:ZDB-GENE-060526-293]	5
ENSDARG00000104794	2.93969	-0.830504	3.6309	0.00308754	0.0132631	-1.55113	58132120	58136891		BX465848.3		4
ENSDARG00000010146	2.92458	-0.501727	8.882	7.46956e-07	6.63467e-05	5.84844	16494236	16504411	445052	cpa2	carboxypeptidase A2 (pancreatic) [Source:ZFIN;Acc:ZDB-GENE-040801-182]	25
ENSDARG00000038805	2.91896	2.38452	11.7267	3.0176e-08	1.17934e-05	9.46745	110868	115336	325316	pigp	phosphatidylinositol glycan anchor biosynthesis, class P [Source:ZFIN;Acc:ZDB-GENE-030131-4041]	10
ENSDARG00000079403	2.89365	1.13605	3.7423	0.00249895	0.0113907	-1.6134	34923256	34940827		si:dkey-204l11.1	si:dkey-204l11.1 [Source:ZFIN;Acc:ZDB-GENE-060526-247]	5
ENSDARG00000098037	2.88054	2.85074	3.44663	0.00438776	0.0172529	-2.55962	14340742	14342332		si:ch73-65n21.1	si:ch73-65n21.1 [Source:ZFIN;Acc:ZDB-GENE-131127-526]	2
ENSDARG00000091558	2.83716	0.190628	4.92909	0.000282673	0.00235653	0.627737	8086655	8121032	386720	si:ch211-251f6.7	si:ch211-251f6.7 [Source:ZFIN;Acc:ZDB-GENE-091113-57]	10
ENSDARG00000053448	2.81458	2.10528	4.86218	0.00031822	0.0025485	0.232327	8086665	8101873	794692	si:ch211-251f6.6	si:ch211-251f6.6 [Source:ZFIN;Acc:ZDB-GENE-030131-3219]	10
ENSDARG00000099324	2.6979	0.379911	3.61669	0.00317215	0.0135149	-1.71757	8956111	8956977		BX571955.1		10
ENSDARG00000096563	2.69783	5.41067	5.7438	7.01574e-05	0.000919525	1.01282	16621178	16624673		si:dkey-269i1.2	si:dkey-269i1.2 [Source:ZFIN;Acc:ZDB-GENE-121214-62]	12
ENSDARG00000099444	2.65244	1.0735	2.53333	0.0251033	0.0638312	-3.86173	31349274	31492049		znf996	zinc finger protein 996 [Source:ZFIN;Acc:ZDB-GENE-110913-147]	4
ENSDARG00000058462	2.63383	2.24903	1.43698	0.17456	0.282514	-5.89216	39339195	39346723	100009654	zgc:158846	zgc:158846 [Source:ZFIN;Acc:ZDB-GENE-070209-50]	6
ENSDARG00000094747	2.59043	-0.0603326	6.25763	3.05479e-05	0.000557365	2.72508	17459601	17464128	571364	si:ch211-197g15.6	si:ch211-197g15.6 [Source:ZFIN;Acc:ZDB-GENE-050208-457]	22
ENSDARG00000096700	2.56451	0.161057	4.2386	0.000985972	0.00580502	-0.572736	20371010	20378455		si:zfos-754c12.1	si:zfos-754c12.1 [Source:ZFIN;Acc:ZDB-GENE-130531-37]	12
ENSDARG00000091648	2.55211	-0.266328	3.38896	0.00489938	0.018699	-2.0467	57949112	57980651		znf1033	zinc finger protein 1033 [Source:ZFIN;Acc:ZDB-GENE-110914-25]	4
ENSDARG00000090824	2.48965	-0.946151	2.81026	0.0148429	0.0428174	-2.98368	68408650	68411205		TRIM14 (7 of 27)	tripartite motif containing 14 [Source:HGNC Symbol;Acc:HGNC:16283]	4
ENSDARG00000103946	2.4786	0.621318	5.99409	4.65787e-05	0.000718953	2.33542	45868778	45887343	101884884	si:dkey-124l13.1	si:dkey-124l13.1 [Source:ZFIN;Acc:ZDB-GENE-141215-10]	4
ENSDARG00000092137	2.44849	-0.97319	3.90309	0.00184441	0.00913916	-1.07341	35630164	35631836		si:dkey-4i23.5	si:dkey-4i23.5 [Source:ZFIN;Acc:ZDB-GENE-070912-543]	2
ENSDARG00000089079	2.39131	-0.12669	3.59543	0.00330313	0.0139349	-1.69358	60077065	60100334		si:ch211-214b16.3	si:ch211-214b16.3 [Source:ZFIN;Acc:ZDB-GENE-081105-50]	3
ENSDARG00000068637	2.33597	5.31078	4.43347	0.000688993	0.00447003	-1.35807	40290512	40328842	798456	si:ch211-281l24.3	si:ch211-281l24.3 [Source:ZFIN;Acc:ZDB-GENE-131121-575]	15
ENSDARG00000100417	2.30218	0.181422	2.74855	0.0166957	0.0467944	-3.28155	68908102	68911849		CT978957.1		5
ENSDARG00000094500	2.26999	-0.223308	7.08849	8.59549e-06	0.000256043	3.87425	55171547	55172657		si:ch211-238e22.4	si:ch211-238e22.4 [Source:ZFIN;Acc:ZDB-GENE-030131-3632]	4
ENSDARG00000092806	2.26021	1.11589	9.57683	3.1886e-07	3.96869e-05	7.11154	58355622	58362299	100538070			1
ENSDARG00000078728	2.25523	0.931131	6.60738	1.77112e-05	0.000399086	3.25705	57611805	57657444	569852	znf1068	zinc finger protein 1068 [Source:ZFIN;Acc:ZDB-GENE-080215-12]	4
ENSDARG00000096579	2.24214	0.850387	3.72377	0.00258825	0.0116995	-1.63461	54798351	54799484		si:dkey-9c18.3	si:dkey-9c18.3 [Source:ZFIN;Acc:ZDB-GENE-121214-321]	1
ENSDARG00000022614	2.2114	2.5802	9.5479	3.30052e-07	4.08199e-05	7.09455	27202206	27223583	100136871	ddx43	DEAD (Asp-Glu-Ala-Asp) box polypeptide 43 [Source:ZFIN;Acc:ZDB-GENE-080204-77]	13
ENSDARG00000094902	2.20867	1.59903	5.90234	5.40702e-05	0.000781499	2.08628	48885083	48944179		znf1110	zinc finger protein 1110 [Source:ZFIN;Acc:ZDB-GENE-110914-29]	4
ENSDARG00000090033	2.19457	0.41063	6.94939	1.05606e-05	0.00028285	3.75425	44621547	44650539		si:dkey-16p6.1	si:dkey-16p6.1 [Source:ZFIN;Acc:ZDB-GENE-081103-43]	4
ENSDARG00000101450	2.19262	1.03995	7.65474	3.81371e-06	0.000162361	4.74568	45245543	45261432		si:ch211-215p11.3	si:ch211-215p11.3 [Source:ZFIN;Acc:ZDB-GENE-060531-35]	4
ENSDARG00000090091	2.19183	3.08374	7.98682	2.41182e-06	0.000124681	4.98324	55718159	55725165	100332306	si:ch211-238e22.2	si:ch211-238e22.2 [Source:ZFIN;Acc:ZDB-GENE-041210-346]	4
ENSDARG00000094615	2.16939	0.373278	2.92315	0.0119625	0.0363319	-3.00709	59253387	59254579		si:dkey-9p20.18	si:dkey-9p20.18 [Source:ZFIN;Acc:ZDB-GENE-070705-515]	4
ENSDARG00000095069	2.14292	1.32816	10.0585	1.81652e-07	2.90956e-05	7.67115	13076959	13087545		si:dkey-74i2.2	si:dkey-74i2.2 [Source:ZFIN;Acc:ZDB-GENE-060503-928]	22
ENSDARG00000101312	2.1325	3.86456	10.7632	8.27869e-08	2.1286e-05	8.32662	45414591	45429537		si:dkey-31n13.4	si:dkey-31n13.4 [Source:ZFIN;Acc:ZDB-GENE-071008-3]	4
ENSDARG00000068951	2.12353	-0.761586	6.41961	2.36831e-05	0.000478463	2.88652	15789863	15799824	563138	si:ch211-219a15.4	si:ch211-219a15.4 [Source:ZFIN;Acc:ZDB-GENE-060503-308]	18
ENSDARG00000004529	2.12273	-0.306696	6.42717	2.34057e-05	0.000476428	2.95897	14297589	14363548	334557	zgc:173742	zgc:173742 [Source:ZFIN;Acc:ZDB-GENE-030131-6489]	18
ENSDARG00000057253	2.10629	-0.278017	6.42205	2.35932e-05	0.000478122	2.95631	19847114	19905270	100006444	pimr141	Pim proto-oncogene, serine/threonine kinase, related 141 [Source:ZFIN;Acc:ZDB-GENE-070912-462]	2
ENSDARG00000102451	2.09371	-0.696101	3.9684	0.00163137	0.00836929	-0.981339	55169105	55170124	560730	si:ch211-238e22.2	si:ch211-238e22.2 [Source:ZFIN;Acc:ZDB-GENE-041210-346]	4
ENSDARG00000090169	2.0745	0.0995716	2.62362	0.0211667	0.0559643	-3.49865	19713617	19713930		si:dkey-1f1.3	si:dkey-1f1.3 [Source:ZFIN;Acc:ZDB-GENE-130531-67]	14
ENSDARG00000055746	2.06972	-0.445966	8.12907	1.98991e-06	0.000113115	5.11805	36933213	36939445		si:ch211-238g23.1	si:ch211-238g23.1 [Source:ZFIN;Acc:ZDB-GENE-050420-173]	18
ENSDARG00000093461	2.06001	-0.563363	2.55749	0.0239856	0.0616436	-3.49609	53025650	53039571		si:dkey-56m15.6	si:dkey-56m15.6 [Source:ZFIN;Acc:ZDB-GENE-110914-102]	4
ENSDARG00000102016	2.04952	-0.309086	2.75206	0.0165846	0.0465591	-3.1962	56988719	56994019		BX469910.2		4
ENSDARG00000104890	2.0435	2.07151	8.99461	6.48533e-07	6.08501e-05	6.45526	69292827	69413472		si:ch211-76m11.3	si:ch211-76m11.3 [Source:ZFIN;Acc:ZDB-GENE-041210-276]	4
ENSDARG00000074765	1.98766	0.684362	8.38415	1.41781e-06	9.39143e-05	5.66652	615199	634091	571647	mhc1zja	major histocompatibility complex class I ZJA [Source:ZFIN;Acc:ZDB-GENE-130206-11]	3
ENSDARG00000057121	1.96523	0.72274	2.90607	0.0123598	0.0372032	-3.12303	20864869	20878655	570832	C7 (2 of 2)	complement component 7 [Source:HGNC Symbol;Acc:HGNC:1346]	21
ENSDARG00000093106	1.95739	-0.919031	2.49201	0.0271333	0.0678627	-3.54621	49215815	49229927		znf1026	zinc finger protein 1026 [Source:ZFIN;Acc:ZDB-GENE-110913-157]	4
ENSDARG00000078859	1.95285	0.629236	7.56961	4.29827e-06	0.000173538	4.61867	39713197	39714768	568476	g0s2	G0/G1 switch 2 [Source:ZFIN;Acc:ZDB-GENE-081022-103]	23
ENSDARG00000061480	1.90993	0.442735	7.52618	4.5703e-06	0.00017963	4.54904	40562428	40575584	100034467	si:ch211-132b12.1	si:ch211-132b12.1 [Source:ZFIN;Acc:ZDB-GENE-050420-315]	18
ENSDARG00000096545	1.90636	1.07644	7.78	3.20338e-06	0.000148335	4.91501	41944441	41988228	569505	si:ch211-191a16.5	si:ch211-191a16.5 [Source:ZFIN;Acc:ZDB-GENE-121214-56]	15
ENSDARG00000060933	1.89891	-0.370554	8.67384	9.73308e-07	7.75885e-05	5.76481	29186651	29217498	564798	baiap2l2b	BAI1-associated protein 2-like 2b [Source:ZFIN;Acc:ZDB-GENE-060503-339]	22
ENSDARG00000104741	1.86636	0.84027	2.05235	0.0610261	0.126688	-4.65253	30777974	30783502	100006880	zgc:173619	zgc:173619 [Source:ZFIN;Acc:ZDB-GENE-071004-58]	4
ENSDARG00000089179	1.84178	0.733904	6.3927	2.47001e-05	0.000493018	2.93844	48445504	48465550		si:dkey-16p6.1	si:dkey-16p6.1 [Source:ZFIN;Acc:ZDB-GENE-081103-43]	4
ENSDARG00000086612	1.83337	-0.512804	3.44317	0.00441684	0.0173243	-1.93607	45197688	45201689		si:ch73-269m14.4	si:ch73-269m14.4 [Source:ZFIN;Acc:ZDB-GENE-120215-94]	21
ENSDARG00000102712	1.8332	2.76576	4.93075	0.000281841	0.00235462	0.127043	2303670	2304949		si:ch211-71k24.7	si:ch211-71k24.7 [Source:ZFIN;Acc:ZDB-GENE-141216-67]	13
ENSDARG00000077697	1.81965	2.85638	10.7983	7.96898e-08	2.07629e-05	8.49225	57146255	57184507		si:dkey-105i14.1	si:dkey-105i14.1 [Source:ZFIN;Acc:ZDB-GENE-081103-64]	4
ENSDARG00000052288	1.81032	0.905095	6.76711	1.38844e-05	0.000340421	3.49202	20619375	20624052	100536291	CR788231.1		6
ENSDARG00000104670	1.79305	1.74621	7.03658	9.27922e-06	0.000264322	3.81718	13172	21778		CABZ01017733.2		KN150667.1
ENSDARG00000045011	1.77317	0.248837	5.93152	5.15588e-05	0.000757167	2.24458	7119770	7151766	30163	TAPBP (1 of 2)	TAP binding protein (tapasin) [Source:HGNC Symbol;Acc:HGNC:11566]	19
ENSDARG00000045011	1.77317	0.248837	5.93152	5.15588e-05	0.000757167	2.24458	7119770	7151766	100034470	TAPBP (1 of 2)	TAP binding protein (tapasin) [Source:HGNC Symbol;Acc:HGNC:11566]	19
ENSDARG00000093665	1.76567	-1.93659	1.09772	0.292415	0.414638	-5.38828	40304620	40312671	101885729	si:dkey-285e18.5	si:dkey-285e18.5 [Source:ZFIN;Acc:ZDB-GENE-120703-44]	4
ENSDARG00000074546	1.76411	0.409518	4.85672	0.000321315	0.00256335	0.465551	9031017	9066566		si:ch211-213a13.11	si:ch211-213a13.11 [Source:ZFIN;Acc:ZDB-GENE-070912-189]	22
ENSDARG00000075527	1.76377	8.22605	4.70448	0.000421668	0.00312114	-1.1509	16637098	16819445	100537591	si:dkey-269i1.3	si:dkey-269i1.3 [Source:ZFIN;Acc:ZDB-GENE-121214-20]	12
ENSDARG00000094528	1.7592	1.40297	6.09866	3.93544e-05	0.000652004	2.41118	27986400	27987464		si:dkey-61m24.1	si:dkey-61m24.1 [Source:ZFIN;Acc:ZDB-GENE-040724-47]	7
ENSDARG00000079347	1.75326	-0.260589	4.72699	0.000404984	0.00303793	0.298823	703509	706195		zgc:194659	zgc:194659 [Source:ZFIN;Acc:ZDB-GENE-081022-139]	3
ENSDARG00000092889	1.74806	2.29816	12.3539	1.62308e-08	7.8915e-06	10.0877	34171697	34172789	100005931	SYCE3	synaptonemal complex central element protein 3 [Source:HGNC Symbol;Acc:HGNC:35245]	14
ENSDARG00000103189	1.74546	-0.195918	2.10388	0.0556038	0.117976	-4.33495	35767455	35779717		znf1088	zinc finger protein 1088 [Source:ZFIN;Acc:ZDB-GENE-110914-17]	4
ENSDARG00000105265	1.7442	0.022305	5.5534	9.63704e-05	0.0011434	1.65215	200410	207027	100141330	zgc:171534	zgc:171534 [Source:ZFIN;Acc:ZDB-GENE-080218-6]	13
ENSDARG00000007024	1.74183	0.0444566	9.81555	2.40617e-07	3.27387e-05	7.1144	8151055	8158172	436604	uox	urate oxidase [Source:ZFIN;Acc:ZDB-GENE-030826-24]	11
ENSDARG00000098877	1.73486	1.95548	5.6028	8.87077e-05	0.00108408	1.49311	52920	60511		BX510909.1		KN149695.1
ENSDARG00000093713	1.72991	2.24175	6.63834	1.68906e-05	0.000385816	3.12837	44666428	44743608	557877	si:dkey-256i11.2	si:dkey-256i11.2 [Source:ZFIN;Acc:ZDB-GENE-110913-47]	4
ENSDARG00000068431	1.71712	2.17898	9.11513	5.58337e-07	5.59511e-05	6.59154	44067463	44102412	100170660	si:ch211-195h23.3	si:ch211-195h23.3 [Source:ZFIN;Acc:ZDB-GENE-070912-174]	2
ENSDARG00000102065	1.70707	-0.274137	3.51729	0.00383375	0.0156301	-1.83592	57854520	57866225		CR846087.2		4
ENSDARG00000097480	1.70471	0.252772	3.19623	0.00708785	0.0244576	-2.5072	40000443	40001770		si:dkey-263j23.1	si:dkey-263j23.1 [Source:ZFIN;Acc:ZDB-GENE-131120-109]	15
ENSDARG00000088142	1.6995	2.70654	7.2267	7.02277e-06	0.000226082	3.9324	47738340	47766702		si:dkey-159n16.2	si:dkey-159n16.2 [Source:ZFIN;Acc:ZDB-GENE-131121-650]	4
ENSDARG00000102540	1.69345	0.726623	1.81371	0.0930672	0.175309	-5.00887	13535481	13538797	100151018	CR450832.1		23
ENSDARG00000071588	1.68028	-0.472905	3.816	0.00217366	0.0102946	-1.27444	9824406	9825588		BX539307.1		22
ENSDARG00000102306	1.67792	-0.0534337	4.99488	0.000251739	0.00218632	0.739302	6361863	6366381	100149903	BX004785.1		3
ENSDARG00000105252	1.67776	1.36587	3.94164	0.00171544	0.00869106	-1.3621	31230199	31233658		CABZ01012147.1		3
ENSDARG00000100348	1.6486	-0.305702	2.43789	0.0300322	0.0735044	-3.75265	74420619	74446113		si:ch211-232d10.2	si:ch211-232d10.2 [Source:ZFIN;Acc:ZDB-GENE-081103-13]	4
ENSDARG00000044264	1.62851	-0.0699584	6.62616	1.72085e-05	0.000391468	3.27212	9222427	9223901		pimr71	Pim proto-oncogene, serine/threonine kinase, related 71 [Source:ZFIN;Acc:ZDB-GENE-120215-21]	6
ENSDARG00000077360	1.62554	1.47772	5.83135	6.07322e-05	0.000836931	1.96226	31980290	31981934	559768	zgc:173593	zgc:173593 [Source:ZFIN;Acc:ZDB-GENE-071004-57]	3
ENSDARG00000039937	1.62018	-0.350281	5.10886	0.000206225	0.00190087	0.939612	20393939	20403966	793687	ccdc172	coiled-coil domain containing 172 [Source:ZFIN;Acc:ZDB-GENE-090313-1]	13
ENSDARG00000027070	1.61125	0.428656	4.15107	0.00115973	0.00650841	-0.792807	15526454	15577783	406368	acbd4	acyl-CoA binding domain containing 4 [Source:ZFIN;Acc:ZDB-GENE-040426-2074]	12
ENSDARG00000099153	1.60831	1.12531	4.83213	0.000335672	0.00265239	0.311642	19503712	19505645		si:dkey-48g21.6	si:dkey-48g21.6 [Source:ZFIN;Acc:ZDB-GENE-141212-309]	9
ENSDARG00000104652	1.60441	3.40913	6.96338	1.0343e-05	0.000279547	3.37252	729	13375		CABZ01017723.1		KN150666.1
ENSDARG00000077573	1.58993	1.05927	8.12856	1.99129e-06	0.000113115	5.37548	37287942	37300242	564693	tmprss13b	transmembrane protease, serine 13b [Source:ZFIN;Acc:ZDB-GENE-090309-2]	5
ENSDARG00000090768	1.58437	3.34871	5.96104	4.91426e-05	0.000741876	1.76609	2393135	2419350	100536860	zp3.2	zona pellucida glycoprotein 3, tandem duplicate 2 [Source:ZFIN;Acc:ZDB-GENE-050626-121]	17
ENSDARG00000090768	1.58437	3.34871	5.96104	4.91426e-05	0.000741876	1.76609	2393135	2419350	100148225	zp3.2	zona pellucida glycoprotein 3, tandem duplicate 2 [Source:ZFIN;Acc:ZDB-GENE-050626-121]	17
ENSDARG00000090768	1.58437	3.34871	5.96104	4.91426e-05	0.000741876	1.76609	2393135	2419350	100007710	zp3.2	zona pellucida glycoprotein 3, tandem duplicate 2 [Source:ZFIN;Acc:ZDB-GENE-050626-121]	17
ENSDARG00000090768	1.58437	3.34871	5.96104	4.91426e-05	0.000741876	1.76609	2393135	2419350	100008088	zp3.2	zona pellucida glycoprotein 3, tandem duplicate 2 [Source:ZFIN;Acc:ZDB-GENE-050626-121]	17
ENSDARG00000092968	1.5832	-0.165884	1.88765	0.0817987	0.159301	-4.685	30012731	30023610		znf1128	zinc finger protein 1128 [Source:ZFIN;Acc:ZDB-GENE-110913-167]	4
ENSDARG00000101189	1.57952	2.60344	5.43282	0.000118137	0.00130646	1.04908	3871690	3891633	103910189	CR589947.2		3
ENSDARG00000096978	1.57949	2.86186	4.89536	0.000300044	0.00245013	0.0252777	25820536	25843206		si:ch1073-147e4.1	si:ch1073-147e4.1 [Source:ZFIN;Acc:ZDB-GENE-131121-500]	3
ENSDARG00000099670	1.57917	-0.495694	1.71615	0.110061	0.198918	-4.86524	53701265	53711220	100537209	znf1074	zinc finger protein 1074 [Source:ZFIN;Acc:ZDB-GENE-110913-85]	4
ENSDARG00000100155	1.56952	-0.385648	5.63655	8.3843e-05	0.00103695	1.78228	2076683	2095498	100332150	si:ch211-217i17.1	si:ch211-217i17.1 [Source:ZFIN;Acc:ZDB-GENE-131122-15]	7
ENSDARG00000011573	1.5678	1.91839	3.72342	0.00258998	0.0117046	-1.91556	49054562	49119634	797269	abcb11a	ATP-binding cassette, sub-family B (MDR/TAP), member 11a [Source:ZFIN;Acc:ZDB-GENE-050517-13]	9
ENSDARG00000100811	1.52899	1.73619	4.92322	0.000285618	0.00237602	0.351903	69535441	69536747		si:dkey-27n6.2	si:dkey-27n6.2 [Source:ZFIN;Acc:ZDB-GENE-041014-43]	4
ENSDARG00000056794	1.52351	0.870023	9.72131	2.68732e-07	3.50086e-05	7.25576	11831315	11838673	550525	npm3	nucleophosmin/nucleoplasmin, 3 [Source:ZFIN;Acc:ZDB-GENE-050320-50]	13
ENSDARG00000032553	1.51728	2.69384	3.46796	0.00421245	0.0167478	-2.61481	9755992	9780871	406602	egln3	egl-9 family hypoxia-inducible factor 3 [Source:ZFIN;Acc:ZDB-GENE-040426-2541]	17
ENSDARG00000088058	1.51122	0.250462	6.1453	3.65222e-05	0.000623301	2.57355	9005582	9006910		pimr70	Pim proto-oncogene, serine/threonine kinase, related 70 [Source:ZFIN;Acc:ZDB-GENE-120215-28]	6
ENSDARG00000062943	1.50517	1.40139	3.83884	0.00208188	0.00995889	-1.5669	9267989	9277959		taco1	translational activator of mitochondrially encoded cytochrome c oxidase I [Source:ZFIN;Acc:ZDB-GENE-070410-35]	12
ENSDARG00000102500	1.50501	0.680095	2.78868	0.0154667	0.0441868	-3.35231	32215472	32216338		CR589875.1		11
ENSDARG00000094103	1.50147	3.55744	5.62326	8.57242e-05	0.00105487	1.13912	15964260	15965273		si:dkey-14o1.18	si:dkey-14o1.18 [Source:ZFIN;Acc:ZDB-GENE-081104-315]	9
ENSDARG00000069244	1.50121	1.05207	5.24263	0.000163561	0.00161615	1.03848	26093340	26106612	557230	si:ch211-244b2.2	si:ch211-244b2.2 [Source:ZFIN;Acc:ZDB-GENE-050208-562]	4
ENSDARG00000069244	1.50121	1.05207	5.24263	0.000163561	0.00161615	1.03848	26093340	26106612	100141365	si:ch211-244b2.2	si:ch211-244b2.2 [Source:ZFIN;Acc:ZDB-GENE-050208-562]	4
ENSDARG00000101617	1.49734	2.60941	10.1312	1.67172e-07	2.77889e-05	7.75941	32909534	32912879		si:dkeyp-92f10.1	si:dkeyp-92f10.1 [Source:ZFIN;Acc:ZDB-GENE-141222-18]	11
ENSDARG00000078674	1.4951	4.47093	5.58336	9.16434e-05	0.00110954	0.851857	33168808	33169607	100137108	hspb9	heat shock protein, alpha-crystallin-related, 9 [Source:ZFIN;Acc:ZDB-GENE-080214-6]	3
ENSDARG00000071345	1.48334	5.37415	7.17682	7.55197e-06	0.000236117	3.29114	47229404	47232807	723997	mgst2	microsomal glutathione S-transferase 2 [Source:ZFIN;Acc:ZDB-GENE-060616-94]	14
ENSDARG00000079402	1.47926	0.0667871	5.65925	8.07278e-05	0.00101382	1.81902	7119769	7143239	30163	tapbp	TAP binding protein [Source:ZFIN;Acc:ZDB-GENE-010110-2]	19
ENSDARG00000076900	1.46845	0.631125	4.08338	0.00131556	0.0071231	-0.954461	144284	151998	558106	PROZ (2 of 2)	protein Z, vitamin K-dependent plasma glycoprotein [Source:HGNC Symbol;Acc:HGNC:9460]	1
ENSDARG00000093602	1.46121	0.0364654	7.52891	4.55272e-06	0.00017963	4.51405	7104865	7113571		si:ch211-93g21.1	si:ch211-93g21.1 [Source:ZFIN;Acc:ZDB-GENE-060503-703]	21
ENSDARG00000093443	1.4608	0.460069	3.40654	0.00473733	0.0182444	-2.17219	32627660	32628424		si:dkeyp-73d8.5	si:dkeyp-73d8.5 [Source:ZFIN;Acc:ZDB-GENE-070912-682]	2
ENSDARG00000099418	1.45791	3.35245	6.34831	2.64793e-05	0.000510792	2.40549	17568505	17573567		BX649198.1		9
ENSDARG00000070661	1.448	-0.0250849	1.56491	0.141822	0.241134	-5.18782	53520927	53526767	100034602	si:ch211-182e10.4	si:ch211-182e10.4 [Source:ZFIN;Acc:ZDB-GENE-041014-76]	2
ENSDARG00000100366	1.44254	4.45703	16.3338	5.44458e-10	8.18404e-07	13.406	14530905	14532978		si:dkey-102m7.3	si:dkey-102m7.3 [Source:ZFIN;Acc:ZDB-GENE-091204-389]	14
ENSDARG00000103767	1.44115	0.76512	4.02315	0.00147228	0.00775555	-1.08784	7303941	7305203		CR855320.1		1
ENSDARG00000079031	1.4401	2.20939	7.86656	2.84285e-06	0.00013545	4.93676	20684856	20696979	797096	NIM1K (2 of 2)	NIM1 serine/threonine protein kinase [Source:HGNC Symbol;Acc:HGNC:28646]	21
ENSDARG00000103306	1.43804	2.23091	5.94652	5.03157e-05	0.000747128	1.9983	69663502	69666972		si:dkey-27n6.9	si:dkey-27n6.9 [Source:ZFIN;Acc:ZDB-GENE-041014-71]	4
ENSDARG00000101524	1.42708	1.38116	6.04347	4.30073e-05	0.000686607	2.31868	58189793	58438080	100537855	znf1080	zinc finger protein 1080 [Source:ZFIN;Acc:ZDB-GENE-131125-96]	4
ENSDARG00000041623	1.42614	4.58373	7.93047	2.60442e-06	0.000129829	4.55272	17545561	17546913	100174951	mt2	metallothionein 2 [Source:ZFIN;Acc:ZDB-GENE-030131-4174]	18
ENSDARG00000041623	1.42614	4.58373	7.93047	2.60442e-06	0.000129829	4.55272	17545561	17546913	30282	mt2	metallothionein 2 [Source:ZFIN;Acc:ZDB-GENE-030131-4174]	18
ENSDARG00000096678	1.40895	1.37239	4.26524	0.000938591	0.00559348	-0.769285	38372464	38373878		si:dkey-1f1.3	si:dkey-1f1.3 [Source:ZFIN;Acc:ZDB-GENE-130531-67]	12
ENSDARG00000093877	1.40644	2.13206	7.86325	2.8558e-06	0.00013545	4.94171	58350871	58357169	100538028			1
ENSDARG00000095635	1.40566	-0.105703	4.61977	0.000491145	0.00349126	0.0997931	60916569	60924727	555591	si:dkey-261j4.5	si:dkey-261j4.5 [Source:ZFIN;Acc:ZDB-GENE-060531-126]	5
ENSDARG00000092329	1.39288	0.636174	6.7627	1.39774e-05	0.000342271	3.49164	49155195	49160476		si:dkey-156j15.1	si:dkey-156j15.1 [Source:ZFIN;Acc:ZDB-GENE-110914-81]	4
ENSDARG00000086615	1.39031	1.02196	5.55104	9.67533e-05	0.00114585	1.56078	57666456	57679281		si:dkey-196n19.1	si:dkey-196n19.1 [Source:ZFIN;Acc:ZDB-GENE-081104-15]	4
ENSDARG00000104638	1.38687	1.65879	5.24042	0.000164184	0.00162118	0.91988	46447572	46456087	100001242	BX324155.1		4
ENSDARG00000035601	1.38474	0.0134544	4.29968	0.000880796	0.0053386	-0.473893	19693338	19701275	402994	dao.3	D-amino-acid oxidase, tandem duplicate 3 [Source:ZFIN;Acc:ZDB-GENE-040426-1894]	5
ENSDARG00000103223	1.38288	1.63726	5.02836	0.000237371	0.00209317	0.548688	32034602	32038600		si:dkey-188k17.3	si:dkey-188k17.3 [Source:ZFIN;Acc:ZDB-GENE-131120-53]	18
ENSDARG00000091524	1.37051	0.585478	3.18709	0.00721321	0.0247591	-2.60828	44554856	44570455		znf1031	zinc finger protein 1031 [Source:ZFIN;Acc:ZDB-GENE-110913-121]	4
ENSDARG00000105306	1.36937	-0.0586411	1.55177	0.144922	0.245103	-5.20068	45092797	45111228		si:dkeyp-104f11.6	si:dkeyp-104f11.6 [Source:ZFIN;Acc:ZDB-GENE-130531-1]	4
ENSDARG00000093761	1.35825	0.407989	5.09699	0.000210537	0.00192628	0.870262	9256807	9285442		si:ch211-250k18.7	si:ch211-250k18.7 [Source:ZFIN;Acc:ZDB-GENE-070912-246]	22
ENSDARG00000095414	1.35459	0.943131	3.22453	0.00671354	0.0235825	-2.61807	50449784	50460351		CR318589.1		4
ENSDARG00000055160	1.3463	4.19019	8.26132	1.66765e-06	0.000101836	5.0967	24978420	24989291	565474	chadla	chondroadherin-like a [Source:ZFIN;Acc:ZDB-GENE-121205-4]	3
ENSDARG00000096657	1.34337	0.397907	4.7468	0.00039087	0.00295819	0.267542	13072934	13078741		si:dkey-54g2.5	si:dkey-54g2.5 [Source:ZFIN;Acc:ZDB-GENE-121214-80]	20
ENSDARG00000091327	1.3393	-0.27183	3.44028	0.00444133	0.0173924	-1.98347	37064413	37067098		si:ch73-134f24.1	si:ch73-134f24.1 [Source:ZFIN;Acc:ZDB-GENE-091204-108]	4
ENSDARG00000098893	1.33759	0.462638	1.32998	0.206586	0.320262	-5.62238	55815674	55821046		si:dkeyp-44b5.4	si:dkeyp-44b5.4 [Source:ZFIN;Acc:ZDB-GENE-120709-63]	4
ENSDARG00000087168	1.3363	0.491424	5.56949	9.38015e-05	0.00112522	1.65036	44656099	44665612		si:ch211-162i8.4	si:ch211-162i8.4 [Source:ZFIN;Acc:ZDB-GENE-110914-48]	4
ENSDARG00000096273	1.336	1.86598	6.08076	4.05017e-05	0.000660587	2.29541	10886933	10891081	101886676	si:dkey-3n22.9	si:dkey-3n22.9 [Source:ZFIN;Acc:ZDB-GENE-120215-95]	19
ENSDARG00000101762	1.33383	3.7097	18.3588	1.27976e-10	4.60785e-07	14.8968	10424673	10447785		fah	fumarylacetoacetate hydrolase (fumarylacetoacetase) [Source:ZFIN;Acc:ZDB-GENE-030131-1091]	7
ENSDARG00000076221	1.32878	4.45252	5.45771	0.000113256	0.00126705	0.624546	31973461	31974958	100006523	zgc:198419	zgc:198419 [Source:ZFIN;Acc:ZDB-GENE-030131-7540]	3
ENSDARG00000103436	1.3185	4.40452	4.46379	0.000651884	0.00430002	-1.17926	7831487	7836808		BX548028.1		12
ENSDARG00000096599	1.3146	1.54846	1.68135	0.116756	0.208364	-5.45891	7903119	7905898		si:ch211-160d14.9	si:ch211-160d14.9 [Source:ZFIN;Acc:ZDB-GENE-121214-65]	1
ENSDARG00000100581	1.31309	0.421018	3.02862	0.00977448	0.0311029	-2.86142	60426954	60428206		si:ch211-198g14.2	si:ch211-198g14.2 [Source:ZFIN;Acc:ZDB-GENE-060503-772]	4
ENSDARG00000036359	1.30975	4.66154	18.4782	1.18056e-10	4.60785e-07	14.9488	37571	42845	393308	minal	MYC induced nuclear antigen-like [Source:ZFIN;Acc:ZDB-GENE-040426-1283]	10
ENSDARG00000104570	1.30849	-0.54851	0.865405	0.402641	0.526148	-5.85765	37632450	37633637		si:dkeyp-82b4.4	si:dkeyp-82b4.4 [Source:ZFIN;Acc:ZDB-GENE-110914-60]	4
ENSDARG00000102533	1.30653	-0.343173	1.42369	0.178299	0.287176	-5.3053	3969303	3975543	796866	MAP7D1 (4 of 6)	MAP7 domain containing 1 [Source:HGNC Symbol;Acc:HGNC:25514]	19
ENSDARG00000102533	1.30653	-0.343173	1.42369	0.178299	0.287176	-5.3053	3969303	3975543	100318116	MAP7D1 (4 of 6)	MAP7 domain containing 1 [Source:HGNC Symbol;Acc:HGNC:25514]	19
ENSDARG00000076554	1.305	1.29106	3.77145	0.0023647	0.0109449	-1.67585	565659	570089	100151416	cdkn1a	cyclin-dependent kinase inhibitor 1A [Source:ZFIN;Acc:ZDB-GENE-070705-7]	22
ENSDARG00000095512	1.30425	0.795998	7.14391	7.9241e-06	0.000243789	4.03828	26195265	26203013	565541	rca2.2	regulator of complement activation group 2 gene 2 [Source:ZFIN;Acc:ZDB-GENE-060503-646]	23
ENSDARG00000094576	1.30244	0.219833	3.32619	0.00552505	0.0203784	-2.27777	22827353	22837823		si:ch73-166n24.2	si:ch73-166n24.2 [Source:ZFIN;Acc:ZDB-GENE-061009-27]	5
ENSDARG00000101245	1.3014	2.10656	6.01057	4.53531e-05	0.000708242	2.12642	46813156	46821473		znf1063	zinc finger protein 1063 [Source:ZFIN;Acc:ZDB-GENE-110914-144]	4
ENSDARG00000097518	1.30096	1.94706	7.01306	9.60774e-06	0.000267824	3.73775	36138810	36141954		si:ch211-205j18.1	si:ch211-205j18.1 [Source:ZFIN;Acc:ZDB-GENE-131119-98]	6
ENSDARG00000098758	1.29967	-0.101209	1.70675	0.111836	0.201306	-4.97325	35848811	35856282		znf1125	zinc finger protein 1125 [Source:ZFIN;Acc:ZDB-GENE-110913-129]	4
ENSDARG00000094408	1.29763	0.985367	6.32614	2.74181e-05	0.00052169	2.81214	58363359	58365385	100538113			1
ENSDARG00000096577	1.29566	1.54252	3.46137	0.00426585	0.0169051	-2.3245	54801002	54837533	101883848	adgre9	adhesion G protein-coupled receptor E9 [Source:ZFIN;Acc:ZDB-GENE-121214-61]	1
ENSDARG00000093354	1.29525	3.75229	7.01771	9.54184e-06	0.000267824	3.36681	46832962	46836207		si:ch211-57i17.2	si:ch211-57i17.2 [Source:ZFIN;Acc:ZDB-GENE-041014-258]	20
ENSDARG00000101333	1.29361	0.258056	6.65382	1.64954e-05	0.000381463	3.33129	17357919	17359871				20
ENSDARG00000093478	1.29218	1.37667	3.9524	0.00168111	0.00856152	-1.35748	48386227	48392580		si:ch211-152l15.2	si:ch211-152l15.2 [Source:ZFIN;Acc:ZDB-GENE-110913-91]	4
ENSDARG00000103943	1.27553	3.73878	3.65153	0.00296872	0.0129087	-2.55775	1940699	1945953		CR450842.2		3
ENSDARG00000002293	1.27374	1.4001	3.5916	0.00332732	0.0140037	-2.03925	17435893	17438665	555440	si:ch211-197g15.9	si:ch211-197g15.9 [Source:ZFIN;Acc:ZDB-GENE-050208-616]	22
ENSDARG00000092000	1.27335	1.86827	5.67148	7.91009e-05	0.000999116	1.60991	46954149	46970174		znf1020	zinc finger protein 1020 [Source:ZFIN;Acc:ZDB-GENE-110913-31]	4
ENSDARG00000070387	1.2715	-0.137847	3.31588	0.00563529	0.0206952	-2.23397	36711529	36713811	100329471	nudt7	nudix (nucleoside diphosphate linked moiety X)-type motif 7 [Source:ZFIN;Acc:ZDB-GENE-131127-212]	25
ENSDARG00000043443	1.27118	3.9757	11.6187	3.36716e-08	1.26534e-05	9.20802	40370204	40420433	555691	kcnj13	potassium inwardly-rectifying channel, subfamily J, member 13 [Source:ZFIN;Acc:ZDB-GENE-070129-1]	15
ENSDARG00000039501	1.26698	1.7132	3.7414	0.0025032	0.0113995	-1.83533	69083628	69093022	797211	ugt2a6	UDP glucuronosyltransferase 2 family, polypeptide A6 [Source:ZFIN;Acc:ZDB-GENE-081104-3]	5
ENSDARG00000089158	1.26422	3.0257	6.34531	2.66045e-05	0.0005127	2.46887	47240179	47248145	100001080	si:dkeyp-104f11.6	si:dkeyp-104f11.6 [Source:ZFIN;Acc:ZDB-GENE-130531-1]	20
ENSDARG00000094222	1.26407	2.05917	6.60155	1.78704e-05	0.000401385	3.08509	44574247	44591701		si:ch211-162i8.5	si:ch211-162i8.5 [Source:ZFIN;Acc:ZDB-GENE-110914-30]	4
ENSDARG00000073985	1.26027	1.39508	4.65456	0.00046127	0.003331	-0.0717542	10437948	10455400	566726	pctp	phosphatidylcholine transfer protein [Source:ZFIN;Acc:ZDB-GENE-081022-182]	3
ENSDARG00000094423	1.25911	0.208302	1.33498	0.20499	0.318369	-5.55078	20086508	20091152		si:ch211-270n8.4	si:ch211-270n8.4 [Source:ZFIN;Acc:ZDB-GENE-081028-70]	13
ENSDARG00000069548	1.25723	0.920529	6.28212	2.93876e-05	0.000544366	2.74991	28882846	28886253	555377	zgc:162780	zgc:162780 [Source:ZFIN;Acc:ZDB-GENE-070410-92]	9
ENSDARG00000074191	1.25554	-0.030301	2.85025	0.0137518	0.0403139	-3.09783	1247781	1267895	100007732	zgc:172253	zgc:172253 [Source:ZFIN;Acc:ZDB-GENE-080215-9]	3
ENSDARG00000101517	1.25201	2.32233	4.66923	0.000449248	0.00326194	-0.264825	53941533	53954195		si:ch211-210m1.2	si:ch211-210m1.2 [Source:ZFIN;Acc:ZDB-GENE-070705-102]	4
ENSDARG00000088000	1.2499	1.30693	4.75839	0.000382844	0.00291891	0.134552	47841075	47905558		znf1057	zinc finger protein 1057 [Source:ZFIN;Acc:ZDB-GENE-131120-158]	4
ENSDARG00000096041	1.24983	2.47904	8.85715	7.70747e-07	6.75388e-05	6.21772	44524756	44534271	100333435	si:ch211-162i8.2	si:ch211-162i8.2 [Source:ZFIN;Acc:ZDB-GENE-110913-56]	4
ENSDARG00000103115	1.24955	2.46265	6.12197	3.79111e-05	0.000636444	2.23301	36012969	36019026		znf1116	zinc finger protein 1116 [Source:ZFIN;Acc:ZDB-GENE-110914-47]	4
ENSDARG00000095120	1.24436	1.58643	3.23168	0.00662207	0.0233746	-2.76619	4398163	4428840	797394	CU570881.3		22
ENSDARG00000100229	1.24239	0.00466242	2.49465	0.0269989	0.0676218	-3.73424	55163706	55165343		si:ch211-238e22.5	si:ch211-238e22.5 [Source:ZFIN;Acc:ZDB-GENE-041210-374]	4
ENSDARG00000099161	1.23158	1.06985	7.63186	3.93799e-06	0.00016431	4.713	2882925	2894691	402988	dyx1c1	dyslexia susceptibility 1 candidate 1 [Source:ZFIN;Acc:ZDB-GENE-040426-1892]	18
ENSDARG00000091835	1.22825	1.11717	7.42016	5.31411e-06	0.000193462	4.41803	25046241	25059966	100000923	SH2D1B	SH2 domain containing 1B [Source:HGNC Symbol;Acc:HGNC:30416]	24
ENSDARG00000002576	1.2242	-0.318771	3.83172	0.00211008	0.0100569	-1.27223	3811344	3824994	393671	cabp5a	calcium binding protein 5a [Source:ZFIN;Acc:ZDB-GENE-040426-1655]	12
ENSDARG00000078683	1.22412	3.21625	4.59768	0.000511138	0.00359545	-0.632833	4020394	4037636		RNF14 (3 of 5)	ring finger protein 14 [Source:HGNC Symbol;Acc:HGNC:10058]	15
ENSDARG00000102339	1.22292	-0.0117856	2.7931	0.0153366	0.0439562	-3.20437	12400997	12402302	796802	si:dkey-5n7.2	si:dkey-5n7.2 [Source:ZFIN;Acc:ZDB-GENE-050420-254]	1
ENSDARG00000103119	1.22138	0.652876	4.68076	0.000440024	0.00321326	0.112533	54902869	54932835		si:dkeyp-33c10.7	si:dkeyp-33c10.7 [Source:ZFIN;Acc:ZDB-GENE-070705-538]	4
ENSDARG00000096166	1.21912	7.65017	10.4291	1.19528e-07	2.31256e-05	7.46425	43101525	43112992		si:dkey-29p23.2	si:dkey-29p23.2 [Source:ZFIN;Acc:ZDB-GENE-110914-51]	4
ENSDARG00000096227	1.21224	1.13963	4.37703	0.000764025	0.00480199	-0.52179	42385075	42389785		si:dkeyp-85d8.2	si:dkeyp-85d8.2 [Source:ZFIN;Acc:ZDB-GENE-110913-115]	4
ENSDARG00000098567	1.20856	0.60137	2.22116	0.0448949	0.100308	-4.33877	58545609	58546147	100463515	si:ch1073-286c18.5	si:ch1073-286c18.5 [Source:ZFIN;Acc:ZDB-GENE-121214-240]	1
ENSDARG00000030357	1.2051	0.751369	7.5189	4.61764e-06	0.00017963	4.5598	43749943	43773770	393400	zgc:66313	zgc:66313 [Source:ZFIN;Acc:ZDB-GENE-040426-1606]	17
ENSDARG00000099371	1.20326	6.26422	10.1614	1.61519e-07	2.77889e-05	7.2295	6753948	6783800	246090	cygb1	cytoglobin 1 [Source:ZFIN;Acc:ZDB-GENE-020513-1]	3
ENSDARG00000069379	1.20018	1.39872	6.75157	1.4215e-05	0.00034722	3.41902	22120313	22127312	791147	zgc:158868	zgc:158868 [Source:ZFIN;Acc:ZDB-GENE-070112-892]	18
ENSDARG00000093964	1.19989	0.677829	6.09467	3.9607e-05	0.000653683	2.47591	9233118	9249476		si:ch211-250k18.6	si:ch211-250k18.6 [Source:ZFIN;Acc:ZDB-GENE-070912-245]	22
ENSDARG00000091243	1.19876	1.09347	3.99791	0.00154354	0.00803043	-1.21263	47292785	47300242		znf975	zinc finger protein 975 [Source:ZFIN;Acc:ZDB-GENE-130531-22]	20
ENSDARG00000075263	1.19169	2.58893	6.37519	2.53862e-05	0.000498565	2.61327	23442948	23449912	100151027	ankrd1a	ankyrin repeat domain 1a (cardiac muscle) [Source:ZFIN;Acc:ZDB-GENE-100405-1]	17
ENSDARG00000098714	1.18701	1.35337	3.42117	0.00460659	0.0178854	-2.35527	37536676	37579698		si:dkeyp-82b4.2	si:dkeyp-82b4.2 [Source:ZFIN;Acc:ZDB-GENE-060503-561]	4
ENSDARG00000079050	1.18699	0.00510542	3.36304	0.00514857	0.0194262	-2.17345	54984840	54990739		adgre8	adhesion G protein-coupled receptor E8 [Source:ZFIN;Acc:ZDB-GENE-121214-35]	1
ENSDARG00000029105	1.18576	2.21448	4.37711	0.000763906	0.00480199	-0.777428	74900736	74907791	562700	ftr51	finTRIM family, member 51 [Source:ZFIN;Acc:ZDB-GENE-081104-54]	4
ENSDARG00000100076	1.18076	2.06452	7.38744	5.56887e-06	0.000198579	4.2684	50924288	50933098		BX640547.1		4
ENSDARG00000098283	1.17768	3.06364	2.63895	0.0205608	0.0548204	-4.30414	1520	2424		CABZ01084887.1		KN150232.1
ENSDARG00000073799	1.17686	1.75018	7.2001	7.29981e-06	0.000231567	4.04268	31470561	31477093	794982	zgc:194210	zgc:194210 [Source:ZFIN;Acc:ZDB-GENE-030131-2476]	16
ENSDARG00000071618	1.1749	0.00529897	3.03688	0.00962087	0.0307531	-2.76722	9121899	9170229		si:ch211-213a13.5	si:ch211-213a13.5 [Source:ZFIN;Acc:ZDB-GENE-050208-711]	22
ENSDARG00000070683	1.17389	0.99963	4.14504	0.00117281	0.00656022	-0.920363	16036180	16050451	100038765	dkk3b	dickkopf WNT signaling pathway inhibitor 3b [Source:ZFIN;Acc:ZDB-GENE-061207-74]	25
ENSDARG00000103346	1.1715	0.618988	2.61337	0.0215817	0.0567603	-3.66771	41489348	41497925		si:dkeyp-85d8.5	si:dkeyp-85d8.5 [Source:ZFIN;Acc:ZDB-GENE-110913-144]	4
ENSDARG00000089402	1.17109	-0.00582716	1.40664	0.183192	0.293062	-5.40754	3959680	3965688	100330519	MAP7D1 (1 of 6)	MAP7 domain containing 1 [Source:HGNC Symbol;Acc:HGNC:25514]	19
ENSDARG00000103755	1.16954	1.89141	3.55278	0.0035828	0.0148357	-2.24752	39287490	39324901	571990	si:dkeyp-4c4.1	si:dkeyp-4c4.1 [Source:ZFIN;Acc:ZDB-GENE-081104-4]	4
ENSDARG00000090160	1.1692	4.46458	6.20352	3.32855e-05	0.000590618	1.89291	48010069	48138012				4
ENSDARG00000069453	1.16834	1.65177	3.96975	0.00162723	0.00835461	-1.39887	30610743	30616371		zgc:113314	zgc:113314 [Source:ZFIN;Acc:ZDB-GENE-050913-19]	9
ENSDARG00000093175	1.16583	0.547747	1.79855	0.0955438	0.178951	-5.00288	2539379	2541137		si:ch1073-339l18.2	si:ch1073-339l18.2 [Source:ZFIN;Acc:ZDB-GENE-131120-106]	2
ENSDARG00000095280	1.16548	3.27568	4.42648	0.000697855	0.00450803	-0.972716	38160541	38163123		si:dkey-222e15.4	si:dkey-222e15.4 [Source:ZFIN;Acc:ZDB-GENE-100921-30]	23
ENSDARG00000088581	1.16293	3.75553	4.36366	0.000783003	0.00488527	-1.21178	135903	142469		f10	coagulation factor X [Source:ZFIN;Acc:ZDB-GENE-021206-9]	1
ENSDARG00000093024	1.16099	2.19385	3.41302	0.00467898	0.0180946	-2.59643	8979814	9064000	569436	si:ch211-213a13.2	si:ch211-213a13.2 [Source:ZFIN;Acc:ZDB-GENE-050208-551]	22
ENSDARG00000058537	1.16029	1.11725	4.28938	0.000897698	0.0054125	-0.678714	10055822	10056971		si:dkey-102c8.2	si:dkey-102c8.2 [Source:ZFIN;Acc:ZDB-GENE-050208-329]	22
ENSDARG00000077252	1.15916	2.24317	3.74402	0.00249077	0.0113587	-1.98488	5796401	5809877		si:rp71-36a1.5	si:rp71-36a1.5 [Source:ZFIN;Acc:ZDB-GENE-091204-428]	22
ENSDARG00000101598	1.15792	1.22856	4.78229	0.000366844	0.00282558	0.190676	45323401	45348614		si:ch211-215p11.1	si:ch211-215p11.1 [Source:ZFIN;Acc:ZDB-GENE-060531-33]	4
ENSDARG00000019365	1.15773	3.56783	12.5721	1.31633e-08	7.22687e-06	10.2315	11582375	11591449	550250	KRT23	keratin 23, type I [Source:HGNC Symbol;Acc:HGNC:6438]	11
ENSDARG00000018228	1.15417	2.08899	6.47765	2.16377e-05	0.000454648	2.88119	23086740	23223452	100000981	htr2cl1	5-hydroxytryptamine (serotonin) receptor 2C, G protein-coupled-like 1 [Source:ZFIN;Acc:ZDB-GENE-081104-48]	7
ENSDARG00000092125	1.15266	2.75108	6.9221	1.09991e-05	0.000288115	3.43888	6014326	6016749		si:ch73-60p2.1	si:ch73-60p2.1 [Source:ZFIN;Acc:ZDB-GENE-091204-404]	22
ENSDARG00000104397	1.15074	1.5461	5.47611	0.000109784	0.0012422	1.33985	45480144	45486047		BX927287.3		4
ENSDARG00000103781	1.1397	0.838829	3.09559	0.00859677	0.0282383	-2.84059	69668871	69682887		si:dkeyp-4f2.1	si:dkeyp-4f2.1 [Source:ZFIN;Acc:ZDB-GENE-081103-33]	4
ENSDARG00000092772	1.13265	0.0590235	3.57115	0.00345955	0.0144482	-1.80278	25453403	25455134		si:ch211-12h2.7	si:ch211-12h2.7 [Source:ZFIN;Acc:ZDB-GENE-070705-29]	22
ENSDARG00000096100	1.12652	2.82714	10.5216	1.07865e-07	2.19562e-05	8.17211	59048770	59056394		si:dkey-254e13.13	si:dkey-254e13.13 [Source:ZFIN;Acc:ZDB-GENE-110914-199]	4
ENSDARG00000103347	1.12523	4.46048	7.3357	5.99845e-06	0.000207201	3.68831	42516641	42528380	386638	cyp2aa3	cytochrome P450, family 2, subfamily AA, polypeptide 3 [Source:ZFIN;Acc:ZDB-GENE-031030-8]	23
ENSDARG00000103347	1.12523	4.46048	7.3357	5.99845e-06	0.000207201	3.68831	42516641	42528380	790959	cyp2aa3	cytochrome P450, family 2, subfamily AA, polypeptide 3 [Source:ZFIN;Acc:ZDB-GENE-031030-8]	23
ENSDARG00000096382	1.12451	1.05578	6.13712	3.70028e-05	0.000628759	2.50571	21754707	21758135	780844	neu3.1	sialidase 3 (membrane sialidase), tandem duplicate 1 [Source:ZFIN;Acc:ZDB-GENE-061201-39]	21
ENSDARG00000096012	1.12059	2.21153	6.21845	3.25053e-05	0.00058274	2.43754	44457514	44475284		znf1142	zinc finger protein 1142 [Source:ZFIN;Acc:ZDB-GENE-110913-40]	4
ENSDARG00000104136	1.11891	5.31288	11.0444	6.12034e-08	1.83661e-05	8.36327	60131649	60320535		CR450780.5		4
ENSDARG00000103299	1.11601	0.0414611	2.63053	0.0208917	0.0554004	-3.50602	13827812	13828678		BX293994.1		10
ENSDARG00000086256	1.10709	2.22162	8.55776	1.1304e-06	8.3989e-05	5.86184	8113686	8130159	561457	si:ch211-236p5.2	si:ch211-236p5.2 [Source:ZFIN;Acc:ZDB-GENE-081028-33]	17
ENSDARG00000076117	1.10018	0.304669	4.71186	0.000416124	0.00309417	0.213738	11353535	11363455		STARD5	StAR-related lipid transfer (START) domain containing 5 [Source:HGNC Symbol;Acc:HGNC:18065]	7
ENSDARG00000088836	1.09831	0.0311688	2.29918	0.0388802	0.0895836	-4.07633	42698224	42711355		si:dkey-16p6.1	si:dkey-16p6.1 [Source:ZFIN;Acc:ZDB-GENE-081103-43]	4
ENSDARG00000094331	1.09202	4.40497	3.87813	0.0019332	0.00946072	-2.30194	11553441	11554384		si:dkey-189n19.3	si:dkey-189n19.3 [Source:ZFIN;Acc:ZDB-GENE-070705-334]	2
ENSDARG00000102401	1.09191	2.65614	5.26066	0.000158559	0.00159219	0.708866	7577248	7601596	100538208	znf1001	zinc finger protein 1001 [Source:ZFIN;Acc:ZDB-GENE-080213-7]	3
ENSDARG00000102401	1.09191	2.65614	5.26066	0.000158559	0.00159219	0.708866	7577248	7601596	798270	znf1001	zinc finger protein 1001 [Source:ZFIN;Acc:ZDB-GENE-080213-7]	3
ENSDARG00000058160	1.09082	2.64028	8.02813	2.28029e-06	0.000120757	5.07864	7109821	7121500	569366	tnfaip2b	tumor necrosis factor, alpha-induced protein 2b [Source:ZFIN;Acc:ZDB-GENE-081107-56]	13
ENSDARG00000104489	1.09004	0.858845	3.49087	0.00403205	0.0161754	-2.10769	32775311	32777798		si:dkey-74i1.5	si:dkey-74i1.5 [Source:ZFIN;Acc:ZDB-GENE-131120-68]	15
ENSDARG00000069961	1.08917	0.140587	5.58609	9.12255e-05	0.00110723	1.69752	47391448	47409239	100134976	il21r.1	interleukin 21 receptor, tandem duplicate 1 [Source:ZFIN;Acc:ZDB-GENE-080108-6]	3
ENSDARG00000097266	1.08367	3.94638	4.12198	0.00122424	0.00676362	-1.72424	27370403	27374212		si:ch211-229g11.5	si:ch211-229g11.5 [Source:ZFIN;Acc:ZDB-GENE-131119-84]	15
ENSDARG00000090394	1.07906	3.71312	5.71719	7.33174e-05	0.000948178	1.24177	666012	676529	101882922	TIMP4 (1 of 3)	TIMP metallopeptidase inhibitor 4 [Source:HGNC Symbol;Acc:HGNC:11823]	11
ENSDARG00000100798	1.07851	0.888841	4.01536	0.00149392	0.00783065	-1.13914	40037058	40042732		BX470200.2		4
ENSDARG00000095252	1.07761	0.564671	1.24911	0.233839	0.351252	-5.75366	22340536	22343566		si:dkey-40h20.1	si:dkey-40h20.1 [Source:ZFIN;Acc:ZDB-GENE-091113-44]	24
ENSDARG00000102148	1.07633	-0.260524	2.49278	0.0270939	0.0677904	-3.68618	24038	29833		CABZ01034089.1		KN150379.1
ENSDARG00000055539	1.07302	3.51567	8.65419	9.98165e-07	7.89682e-05	5.76262	28476362	28486959	557419	epdl2	ependymin-like 2 [Source:ZFIN;Acc:ZDB-GENE-091204-250]	21
ENSDARG00000089310	1.07275	0.546282	2.13505	0.0525455	0.112884	-4.47467	45077668	45124680	436841	gc	group-specific component (vitamin D binding protein) [Source:ZFIN;Acc:ZDB-GENE-040718-307]	5
ENSDARG00000056376	1.07187	2.17871	3.79446	0.00226399	0.0105965	-1.87216	17002489	17005836	793783	ankrd37	ankyrin repeat domain 37 [Source:ZFIN;Acc:ZDB-GENE-070308-1]	1
ENSDARG00000097766	1.07075	1.97914	3.40164	0.00478196	0.0183587	-2.56579	10911623	10917298	100535946	mhc1lia	major histocompatibility complex class I LIA [Source:ZFIN;Acc:ZDB-GENE-140820-10]	25
ENSDARG00000101154	1.06798	0.222579	2.12472	0.0535411	0.11454	-4.41439	10340895	10342941		BX539325.1		3
ENSDARG00000069089	1.06747	1.02669	5.8966	5.45789e-05	0.000783634	2.12346	34809673	34811825	100149042	agrp	agouti related neuropeptide [Source:ZFIN;Acc:ZDB-GENE-040817-1]	7
ENSDARG00000098196	1.06572	1.74754	4.70968	0.000417752	0.00310156	-0.0582666	59878625	59885519	100141492	znf1077	zinc finger protein 1077 [Source:ZFIN;Acc:ZDB-GENE-080218-11]	4
ENSDARG00000054202	1.06557	1.02963	5.90069	5.42161e-05	0.000782052	2.12932	37897355	37900799	100137128	hbl4	hexose-binding lectin 4 [Source:ZFIN;Acc:ZDB-GENE-070912-287]	2
ENSDARG00000071103	1.06337	0.67124	3.48066	0.00411148	0.0164333	-2.08744	28257847	28276827		si:dkey-222p3.1	si:dkey-222p3.1 [Source:ZFIN;Acc:ZDB-GENE-050208-374]	22
ENSDARG00000037645	1.05928	0.930667	6.62533	1.72303e-05	0.000391509	3.2725	16904720	16923172	570101	zgc:173570	zgc:173570 [Source:ZFIN;Acc:ZDB-GENE-080218-15]	23
ENSDARG00000103641	1.05919	0.0652543	3.54422	0.00364175	0.0149984	-1.8523	16312776	16337593		FBN2 (2 of 2)	fibrillin 2 [Source:HGNC Symbol;Acc:HGNC:3604]	10
ENSDARG00000078844	1.05742	1.54789	5.015	0.000242999	0.00212553	0.535806	38970096	38971713		si:dkey-259p7.1	si:dkey-259p7.1 [Source:ZFIN;Acc:ZDB-GENE-100921-42]	16
ENSDARG00000036876	1.05733	3.92901	12.7844	1.07679e-08	6.69604e-06	10.389	31499962	31509993	751696	zgc:153284	zgc:153284 [Source:ZFIN;Acc:ZDB-GENE-060825-317]	23
ENSDARG00000033501	1.05351	1.79241	3.58001	0.00340162	0.0142581	-2.17586	27715521	27754446	393661	zgc:64189	zgc:64189 [Source:ZFIN;Acc:ZDB-GENE-040426-1397]	14
ENSDARG00000092895	1.05229	0.966523	3.89885	0.00185921	0.00919533	-1.37176	37524783	37530800	100004663	si:dkey-188i13.11	si:dkey-188i13.11 [Source:ZFIN;Acc:ZDB-GENE-090313-209]	13
ENSDARG00000093936	1.04831	1.26574	3.50807	0.00390181	0.0158218	-2.17331	7632446	7634646		si:dkeyp-1h4.6	si:dkeyp-1h4.6 [Source:ZFIN;Acc:ZDB-GENE-060503-841]	18
ENSDARG00000100484	1.0433	0.0264486	3.73793	0.00251969	0.0114505	-1.4931	12823090	12826977	101884623	CR450808.1		25
ENSDARG00000044047	1.04204	0.308626	7.00358	9.7436e-06	0.000270071	3.83352	8054511	8071633	550539	slc18b1	solute carrier family 18, subfamily B, member 1 [Source:ZFIN;Acc:ZDB-GENE-050417-386]	17
ENSDARG00000104690	1.03942	2.26332	3.82583	0.00213368	0.0101471	-1.83496	44956402	44976153		BX927193.2		4
ENSDARG00000093819	1.03915	0.720275	4.00167	0.00153272	0.00799543	-1.13177	36654157	36656752		si:ch211-207l22.1	si:ch211-207l22.1 [Source:ZFIN;Acc:ZDB-GENE-100922-77]	16
ENSDARG00000102733	1.03689	1.88035	3.49678	0.00398681	0.01604	-2.35852	15514	16233		emc4	ER membrane protein complex subunit 4 [Source:ZFIN;Acc:ZDB-GENE-040426-1891]	KN150334.1
ENSDARG00000104064	1.0359	4.04143	10.8137	7.83788e-08	2.06973e-05	8.31128	31362540	31446959		si:rp71-5o12.3	si:rp71-5o12.3 [Source:ZFIN;Acc:ZDB-GENE-070424-283]	4
ENSDARG00000102543	1.03506	1.72607	5.77121	6.70517e-05	0.00089373	1.79978	53578868	53581076		si:dkey-220a11.9	si:dkey-220a11.9 [Source:ZFIN;Acc:ZDB-GENE-110914-241]	4
ENSDARG00000103654	1.03341	0.766428	5.34767	0.000136577	0.00144255	1.24788	62609	64298		ZCCHC16	zinc finger, CCHC domain containing 16 [Source:HGNC Symbol;Acc:HGNC:25214]	KN149895.1
ENSDARG00000088908	1.03204	2.94208	3.84084	0.00207405	0.00993359	-1.99342	58643013	58651448		si:ch73-281f12.3	si:ch73-281f12.3 [Source:ZFIN;Acc:ZDB-GENE-131122-19]	3
ENSDARG00000098223	1.03089	3.58179	4.49679	0.000613827	0.00413975	-0.925	35868446	35871833		si:ch211-207m11.3	si:ch211-207m11.3 [Source:ZFIN;Acc:ZDB-GENE-060503-210]	16
ENSDARG00000100404	1.03063	1.14077	3.77657	0.00234191	0.0108722	-1.64058	9290	10435		CABZ01002768.2		KN150332.1
ENSDARG00000103843	1.0295	-0.0119851	4.09204	0.00129448	0.007052	-0.846145	54019950	54026475	571789	SPAG8	sperm associated antigen 8 [Source:HGNC Symbol;Acc:HGNC:14105]	5
ENSDARG00000103694	1.02904	0.490334	1.7985	0.0955514	0.178951	-4.99643	46824746	46831211		CR356223.4		4
ENSDARG00000101998	1.02903	1.68092	7.35539	5.83092e-06	0.000202744	4.27437	1624649	1777758	563951	si:dkey-1b17.2	si:dkey-1b17.2 [Source:ZFIN;Acc:ZDB-GENE-050208-769]	22
ENSDARG00000099121	1.02649	0.250675	3.50544	0.00392145	0.0158652	-1.95829	14858121	14866479		si:dkey-6d5.1	si:dkey-6d5.1 [Source:ZFIN;Acc:ZDB-GENE-141216-54]	11
ENSDARG00000040505	1.02527	3.4465	6.26539	3.0175e-05	0.000553143	2.22761	49253612	49270572	492462	yif1b	Yip1 interacting factor homolog B (S. cerevisiae) [Source:ZFIN;Acc:ZDB-GENE-041114-16]	18
ENSDARG00000078004	1.02187	0.0385886	2.21148	0.0456989	0.101685	-4.22919	60960435	60967533	30167	drl	draculin [Source:ZFIN;Acc:ZDB-GENE-991213-3]	5
ENSDARG00000078004	1.02187	0.0385886	2.21148	0.0456989	0.101685	-4.22919	60960435	60967533	692260	drl	draculin [Source:ZFIN;Acc:ZDB-GENE-991213-3]	5
ENSDARG00000026820	1.02066	1.48107	6.63644	1.69396e-05	0.000385816	3.2302	37523480	37560880	140426	gc3	guanylyl cyclase 3 [Source:ZFIN;Acc:ZDB-GENE-011128-9]	5
ENSDARG00000033443	1.01699	5.1464	4.50676	0.000602788	0.00408287	-1.2609	23404714	23415116	30637	mdm2	MDM2 oncogene, E3 ubiquitin protein ligase [Source:ZFIN;Acc:ZDB-GENE-990415-153]	4
ENSDARG00000041595	1.0162	2.75371	6.0361	4.35217e-05	0.000690785	2.01342	17429188	17437240	560651	ces3	carboxylesterase 3 [Source:ZFIN;Acc:ZDB-GENE-030131-9563]	18
ENSDARG00000057142	1.01542	-0.229636	5.61001	8.76437e-05	0.00107376	1.74404	18736974	18737808	561367	zgc:194252	zgc:194252 [Source:ZFIN;Acc:ZDB-GENE-081022-86]	7
ENSDARG00000100375	1.0125	-0.239273	3.17162	0.00743038	0.0253045	-2.48259	3750219	3795667	100535463	timm23b	translocase of inner mitochondrial membrane 23 homolog b (yeast) [Source:ZFIN;Acc:ZDB-GENE-141212-76]	13
ENSDARG00000040864	1.01053	6.10826	8.26337	1.66312e-06	0.000101836	4.77614	30060731	30084388	796378	si:dkey-286j15.1	si:dkey-286j15.1 [Source:ZFIN;Acc:ZDB-GENE-060503-447]	22
ENSDARG00000056910	1.00789	2.00169	3.8984	0.00186077	0.00919824	-1.63199	17972736	17991733	559590	NFASC (1 of 2)	neurofascin [Source:HGNC Symbol;Acc:HGNC:29866]	23
ENSDARG00000089031	1.00708	0.894753	3.65065	0.00297373	0.0129248	-1.82066	54730409	54734142	101886108	larsa	leucyl-tRNA synthetase a [Source:ZFIN;Acc:ZDB-GENE-110411-16]	9
ENSDARG00000100565	1.00573	0.948838	2.08014	0.0580444	0.121975	-4.67191	36924947	36928967		si:dkey-29n10.1	si:dkey-29n10.1 [Source:ZFIN;Acc:ZDB-GENE-131122-10]	4
ENSDARG00000057899	1.00568	1.45883	7.37941	5.63333e-06	0.000199422	4.33362	16880866	16886689	564984	zgc:114081	zgc:114081 [Source:ZFIN;Acc:ZDB-GENE-050913-78]	23
ENSDARG00000077903	1.00532	1.502	7.0325	9.33541e-06	0.000264926	3.82402	26653862	26664323	798206	zgc:194551	zgc:194551 [Source:ZFIN;Acc:ZDB-GENE-030131-4878]	22
ENSDARG00000101695	1.00118	7.29364	7.95568	2.51633e-06	0.000126608	4.25046	45320241	45528822		si:dkey-26m3.3	si:dkey-26m3.3 [Source:ZFIN;Acc:ZDB-GENE-070705-445]	4
ENSDARG00000045144	0.998776	-0.0015431	3.43071	0.00452328	0.0176284	-2.05142	20214196	20215400	563335	HBZ	hemoglobin, zeta [Source:HGNC Symbol;Acc:HGNC:4835]	12
ENSDARG00000101190	0.998413	2.80671	4.09689	0.00128282	0.00699624	-1.47487	12633011	12650931	561462	cyp2k8	cytochrome P450, family 2, subfamily K, polypeptide 8 [Source:ZFIN;Acc:ZDB-GENE-080721-19]	3
ENSDARG00000101190	0.998413	2.80671	4.09689	0.00128282	0.00699624	-1.47487	12633011	12650931	100170784	cyp2k8	cytochrome P450, family 2, subfamily K, polypeptide 8 [Source:ZFIN;Acc:ZDB-GENE-080721-19]	3
ENSDARG00000094560	0.99799	1.69859	5.28431	0.00015224	0.00154702	0.974439	36051627	36055608		si:dkey-81p22.12	si:dkey-81p22.12 [Source:ZFIN;Acc:ZDB-GENE-061207-79]	23
ENSDARG00000101426	0.997638	3.25364	7.63578	3.9164e-06	0.000164	4.39426	3745	9687		CABZ01017733.1		KN150667.1
ENSDARG00000051912	0.995956	2.66226	6.67885	1.58767e-05	0.000371109	3.07274	2883518	2903388	767787	HPX (2 of 2)	hemopexin [Source:HGNC Symbol;Acc:HGNC:5171]	16
ENSDARG00000057678	0.99113	1.49121	3.55508	0.00356715	0.0147995	-2.1426	20394032	20399632	798564	sfrp1b	secreted frizzled-related protein 1b [Source:ZFIN;Acc:ZDB-GENE-061103-1]	10
ENSDARG00000093731	0.985026	1.17638	2.86552	0.0133563	0.0394253	-3.35384	25367297	25368548		si:dkey-270e21.5	si:dkey-270e21.5 [Source:ZFIN;Acc:ZDB-GENE-050208-687]	22
ENSDARG00000056339	0.98008	0.517335	4.13849	0.00118719	0.00660935	-0.843218	21686384	21723362		STK31	serine/threonine kinase 31 [Source:HGNC Symbol;Acc:HGNC:11407]	16
ENSDARG00000043131	0.976164	0.160296	3.58059	0.00339783	0.0142452	-1.80377	9721435	9725429	100007935	BX664625.1		22
ENSDARG00000052468	0.973243	1.57785	7.21736	7.11871e-06	0.000227642	4.08626	48726129	48765129	557882	GSK3B (2 of 2)	glycogen synthase kinase 3 beta [Source:HGNC Symbol;Acc:HGNC:4617]	1
ENSDARG00000071498	0.969625	0.98728	5.9752	4.80264e-05	0.000732619	2.25357	31317098	31328184	399646	fhl1a	four and a half LIM domains 1a [Source:ZFIN;Acc:ZDB-GENE-040206-1]	14
ENSDARG00000076134	0.968432	0.496061	4.10151	0.00127181	0.00695368	-0.907967	6977259	6982426	558355	zgc:162972	zgc:162972 [Source:ZFIN;Acc:ZDB-GENE-070424-49]	19
ENSDARG00000092120	0.968198	0.21907	2.79076	0.0154053	0.0440882	-3.26054	16724601	16726458		si:ch211-222d3.3	si:ch211-222d3.3 [Source:ZFIN;Acc:ZDB-GENE-091113-10]	3
ENSDARG00000059856	0.965967	1.06555	3.46622	0.00422647	0.0167941	-2.20535	41199743	41204245	569291	alkbh2	alkB homolog 2, alpha-ketoglutarate-dependent dioxygenase [Source:ZFIN;Acc:ZDB-GENE-060526-327]	5
ENSDARG00000077706	0.963809	1.02363	2.35177	0.0352673	0.0831513	-4.23666	30553132	30556327	796357	CT025887.1		13
ENSDARG00000077706	0.963809	1.02363	2.35177	0.0352673	0.0831513	-4.23666	30553132	30556327	795264	CT025887.1		13
ENSDARG00000086418	0.963237	3.24983	5.93281	5.14505e-05	0.000757073	1.71946	8134383	8148614		si:ch211-236p5.3	si:ch211-236p5.3 [Source:ZFIN;Acc:ZDB-GENE-081028-31]	17
ENSDARG00000088069	0.962102	1.93161	4.32716	0.000837341	0.00514543	-0.810083	61176898	61196598	572297	CR759879.1		5
ENSDARG00000099715	0.962075	0.349443	4.29117	0.000894735	0.00539963	-0.54083	46563528	46600420	100000352	si:dkey-152b24.7	si:dkey-152b24.7 [Source:ZFIN;Acc:ZDB-GENE-100921-77]	16
ENSDARG00000099715	0.962075	0.349443	4.29117	0.000894735	0.00539963	-0.54083	46563528	46600420	100150707	si:dkey-152b24.7	si:dkey-152b24.7 [Source:ZFIN;Acc:ZDB-GENE-100921-77]	16
ENSDARG00000071083	0.959757	0.110478	4.35089	0.000801585	0.00496632	-0.400368	28790541	28828432	570187	si:dkeyp-34c12.1	si:dkeyp-34c12.1 [Source:ZFIN;Acc:ZDB-GENE-030131-5347]	22
ENSDARG00000099561	0.959689	0.324667	2.32517	0.0370528	0.0864019	-4.10376	41060725	41170249		si:dkeyp-44d3.6	si:dkeyp-44d3.6 [Source:ZFIN;Acc:ZDB-GENE-120709-18]	4
ENSDARG00000105212	0.959002	1.73598	5.03065	0.000236422	0.00208985	0.518851	23666631	23721703	570905	cfhl1	complement factor H like 1 [Source:ZFIN;Acc:ZDB-GENE-050208-342]	22
ENSDARG00000094387	0.95792	0.80423	3.17474	0.00738606	0.0251975	-2.68918	42013525	42016973	799853	si:dkeyp-30e7.2	si:dkeyp-30e7.2 [Source:ZFIN;Acc:ZDB-GENE-081104-498]	9
ENSDARG00000014190	0.957624	1.62964	3.14098	0.00788003	0.0264486	-2.96523	5814471	5816961	79186	sst2	somatostatin 2 [Source:ZFIN;Acc:ZDB-GENE-010219-2]	2
ENSDARG00000091727	0.955384	1.03392	3.84593	0.00205423	0.00985705	-1.48724	4051385	4058892	100333926	RNF14 (4 of 5)	ring finger protein 14 [Source:HGNC Symbol;Acc:HGNC:10058]	15
ENSDARG00000070318	0.953461	3.23502	11.3771	4.31667e-08	1.45434e-05	9.05317	35482935	35494485	562445	arl8bb	ADP-ribosylation factor-like 8Bb [Source:ZFIN;Acc:ZDB-GENE-080516-10]	11
ENSDARG00000093702	0.950894	3.8442	7.50002	4.74295e-06	0.00018102	4.06293	32007052	32014381	792999	si:dkey-126g1.9	si:dkey-126g1.9 [Source:ZFIN;Acc:ZDB-GENE-030131-9862]	23
ENSDARG00000070038	0.950493	1.20749	4.13899	0.00118608	0.00660884	-0.98271	5815607	5827155	568032	rbp2a	retinol binding protein 2a, cellular [Source:ZFIN;Acc:ZDB-GENE-020320-2]	15
ENSDARG00000096696	0.948593	1.54797	3.7175	0.00261923	0.0118013	-1.85415	30320514	30324642		si:ch211-225b10.1	si:ch211-225b10.1 [Source:ZFIN;Acc:ZDB-GENE-130531-18]	12
ENSDARG00000074308	0.948579	2.80136	7.04763	9.12903e-06	0.000262152	3.61328	40047553	40131308	101885211	lrrc75ba	leucine rich repeat containing 75Ba [Source:ZFIN;Acc:ZDB-GENE-081104-225]	8
ENSDARG00000104613	0.948349	6.34296	6.36638	2.57393e-05	0.000501968	1.86361	1779159	1783546		si:dkey-15h8.1	si:dkey-15h8.1 [Source:ZFIN;Acc:ZDB-GENE-050208-622]	22
ENSDARG00000003132	0.946317	4.28989	5.80937	6.2966e-05	0.000856241	1.25811	49628690	49635865	447941	apip	APAF1 interacting protein [Source:ZFIN;Acc:ZDB-GENE-040912-128]	7
ENSDARG00000030508	0.945266	3.08576	6.86202	1.20341e-05	0.000309011	3.26494	662601	671629		CCDC134 (1 of 2)	coiled-coil domain containing 134 [Source:HGNC Symbol;Acc:HGNC:26185]	3
ENSDARG00000022670	0.942471	2.1815	4.68445	0.000437116	0.00319913	-0.214076	14077620	14078856	792176	he2	hatching enzyme 2 [Source:ZFIN;Acc:ZDB-GENE-040518-1]	22
ENSDARG00000103249	0.941694	2.63555	2.69301	0.0185562	0.0506593	-4.08889	33762205	33767751		CU463109.1		18
ENSDARG00000102044	0.936835	0.825908	3.56406	0.00350657	0.0146071	-1.96838	31989914	31990898		BX664614.2		6
ENSDARG00000067730	0.936341	0.093235	3.78525	0.00230374	0.0107338	-1.41827	41782282	41818549	102725535	trpc6b	transient receptor potential cation channel, subfamily C, member 6b [Source:ZFIN;Acc:ZDB-GENE-081030-19]	18
ENSDARG00000105027	0.934581	0.647261	2.35009	0.0353776	0.0833511	-4.14058	37965038	37967103	103910098	CABZ01011067.1		2
ENSDARG00000089354	0.928913	4.456	6.92492	1.09529e-05	0.00028764	3.05147	50811126	50834473	436620	tspan4a	tetraspanin 4a [Source:ZFIN;Acc:ZDB-GENE-040718-38]	18
ENSDARG00000044002	0.928241	1.57391	0.991857	0.339527	0.464355	-6.33207	17275890	17282481	402847	cyp2x7	cytochrome P450, family 2, subfamily X, polypeptide 7 [Source:ZFIN;Acc:ZDB-GENE-110114-2]	25
ENSDARG00000103759	0.927874	5.82821	7.42939	5.24455e-06	0.000192639	3.5946	41152055	41194558	405854	fahd2a	fumarylacetoacetate hydrolase domain containing 2A [Source:ZFIN;Acc:ZDB-GENE-040426-2499]	8
ENSDARG00000104208	0.924406	2.13634	4.37142	0.000771921	0.00483465	-0.779004	74845398	74849529	100002012	zgc:172128	zgc:172128 [Source:ZFIN;Acc:ZDB-GENE-080220-2]	4
ENSDARG00000062085	0.915175	2.37159	7.83528	2.96789e-06	0.000138294	4.85161	19486697	19508255	793926	tkfc	triokinase/FMN cyclase [Source:ZFIN;Acc:ZDB-GENE-060929-652]	7
ENSDARG00000097431	0.914638	1.92913	5.43109	0.000118486	0.0013081	1.17531	32914169	32916676		si:dkey-242n9.2	si:dkey-242n9.2 [Source:ZFIN;Acc:ZDB-GENE-131125-20]	3
ENSDARG00000015228	0.91395	1.17457	5.0708	0.000220383	0.00199259	0.705939	15010286	15021706		ero1a	endoplasmic reticulum oxidoreductase alpha [Source:ZFIN;Acc:ZDB-GENE-040426-1312]	17
ENSDARG00000097155	0.90949	0.916317	3.19792	0.007065	0.0244187	-2.67146	8546641	8548533	560896	GDPGP1	GDP-D-glucose phosphorylase 1 [Source:HGNC Symbol;Acc:HGNC:34360]	25
ENSDARG00000036567	0.908231	0.0474496	3.50399	0.00393237	0.0158962	-1.92616	18518970	18521517	393677	aanat1	arylalkylamine N-acetyltransferase 1 [Source:ZFIN;Acc:ZDB-GENE-040329-1]	6
ENSDARG00000086458	0.907208	4.08601	4.91684	0.000288856	0.00238958	-0.276237	4888591	4906636	327253	hdac10	histone deacetylase 10 [Source:ZFIN;Acc:ZDB-GENE-030131-5464]	25
ENSDARG00000098841	0.905399	-0.0998571	3.34757	0.00530341	0.019838	-2.18788	41710015	41711148		CABZ01044108.1		24
ENSDARG00000054898	0.904512	0.173227	3.86651	0.00197599	0.00962196	-1.28349	74912105	74933261	100002513	ms4a17a.17	membrane-spanning 4-domains, subfamily A, member 17A.17 [Source:ZFIN;Acc:ZDB-GENE-070424-27]	4
ENSDARG00000017141	0.902933	-0.151106	3.79228	0.00227332	0.0106275	-1.36976	34226922	34242030		pla2g4ab	phospholipase A2, group IVAb (cytosolic, calcium-dependent) [Source:ZFIN;Acc:ZDB-GENE-041014-325]	20
ENSDARG00000100074	0.902633	0.943572	1.25393	0.232139	0.349532	-5.85639	37986141	37997151		znf994	zinc finger protein 994 [Source:ZFIN;Acc:ZDB-GENE-110913-145]	4
ENSDARG00000099936	0.899537	4.24273	9.06841	5.91604e-07	5.83865e-05	6.15547	43955762	43971585	100538217	nlrc3l	NLR family, CARD domain containing 3-like [Source:ZFIN;Acc:ZDB-GENE-121214-346]	15
ENSDARG00000100044	0.899474	1.93091	5.25424	0.000160322	0.00160166	0.865849	730401	733830		prtga	protogenin homolog a (Gallus gallus) [Source:ZFIN;Acc:ZDB-GENE-061204-4]	18
ENSDARG00000091994	0.899225	2.74123	5.66015	8.06073e-05	0.00101296	1.37748	44360251	44369333		znf1046	zinc finger protein 1046 [Source:ZFIN;Acc:ZDB-GENE-030131-2092]	4
ENSDARG00000079962	0.895785	1.43062	4.76843	0.00037604	0.00288378	0.117947	13812294	13918167	100002795	doc2d	double C2-like domains, delta [Source:ZFIN;Acc:ZDB-GENE-081104-451]	8
ENSDARG00000013802	0.894358	4.72122	11.4416	4.03769e-08	1.43456e-05	8.88484	152007	157563	492509	pcid2	PCI domain containing 2 [Source:ZFIN;Acc:ZDB-GENE-041114-79]	1
ENSDARG00000098569	0.891318	0.654769	2.76161	0.0162855	0.0459214	-3.41346	45240669	45241839		si:ch211-215p11.4	si:ch211-215p11.4 [Source:ZFIN;Acc:ZDB-GENE-060531-36]	4
ENSDARG00000088915	0.890359	2.05561	3.52384	0.00378615	0.0154651	-2.36203	57325946	57353149		si:ch211-241n15.3	si:ch211-241n15.3 [Source:ZFIN;Acc:ZDB-GENE-110913-169]	4
ENSDARG00000042659	0.889127	3.27073	7.16738	7.65676e-06	0.000238588	3.69059	19395427	19398716	393630	thyn1	thymocyte nuclear protein 1 [Source:ZFIN;Acc:ZDB-GENE-040426-1585]	15
ENSDARG00000056210	0.888185	1.45555	4.73365	0.000400182	0.00301112	0.0491361	24948959	24951651	798846	si:ch211-199o1.2	si:ch211-199o1.2 [Source:ZFIN;Acc:ZDB-GENE-060503-867]	8
ENSDARG00000099761	0.8877	1.57745	4.45552	0.000661791	0.00435314	-0.485155	50307003	50309275	64807	vox	ventral homeobox [Source:ZFIN;Acc:ZDB-GENE-010108-1]	13
ENSDARG00000097494	0.887618	0.139296	4.76462	0.000378606	0.00289369	0.322258	2710363	2711018		si:dkey-14f6.1	si:dkey-14f6.1 [Source:ZFIN;Acc:ZDB-GENE-131127-576]	15
ENSDARG00000099699	0.886586	3.04398	5.95347	4.97509e-05	0.00074558	1.80081	31129775	31131568		si:dkey-11n14.2	si:dkey-11n14.2 [Source:ZFIN;Acc:ZDB-GENE-131127-174]	4
ENSDARG00000071007	0.88185	0.849223	3.74446	0.00248872	0.0113538	-1.63714	23414187	23426736	562327	pcgf5a	polycomb group ring finger 5a [Source:ZFIN;Acc:ZDB-GENE-080723-33]	17
ENSDARG00000077567	0.875791	0.603538	4.98218	0.000257421	0.00221695	0.642801	52526597	52543831	569547	angel1	angel homolog 1 (Drosophila) [Source:ZFIN;Acc:ZDB-GENE-111020-12]	17
ENSDARG00000095746	0.871443	0.234133	2.0397	0.0624304	0.128945	-4.55812	58287407	58353908	555374			1
ENSDARG00000076255	0.871392	2.78472	4.56076	0.000546484	0.0037802	-0.602013	57135167	57336533		znf1084	zinc finger protein 1084 [Source:ZFIN;Acc:ZDB-GENE-110913-77]	4
ENSDARG00000081084	0.871201	0.950894	3.65933	0.00292505	0.0127614	-1.82005	427867	427949		CU633911.1		20
ENSDARG00000100257	0.870395	1.97233	2.70545	0.0181227	0.0498292	-3.87814	55789088	55803146	100007842	zgc:174314	zgc:174314 [Source:ZFIN;Acc:ZDB-GENE-080213-5]	4
ENSDARG00000102744	0.870366	4.83934	6.50768	2.06535e-05	0.000442048	2.30719	48757462	48773436	406736	mgst3	microsomal glutathione S-transferase 3 [Source:ZFIN;Acc:ZDB-GENE-040426-2767]	20
ENSDARG00000099550	0.867163	1.45328	4.20271	0.00105372	0.00608473	-0.923269	36662717	36663695		CT027772.1		16
ENSDARG00000060498	0.867153	1.57978	6.943	1.06616e-05	0.000284208	3.67898	30079675	30083511	678622	tnfrsf9a	tumor necrosis factor receptor superfamily, member 9a [Source:ZFIN;Acc:ZDB-GENE-060421-8213]	23
ENSDARG00000094456	0.866796	0.187649	1.7205	0.109247	0.197831	-5.03882	51355692	51360284		si:ch211-105d18.8	si:ch211-105d18.8 [Source:ZFIN;Acc:ZDB-GENE-130531-4]	20
ENSDARG00000104697	0.866095	4.65003	3.36417	0.00513744	0.0193954	-3.35358	55990877	56002805	100150830	si:dkey-57k17.1	si:dkey-57k17.1 [Source:ZFIN;Acc:ZDB-GENE-110913-105]	4
ENSDARG00000097042	0.864148	2.27079	6.54104	1.96155e-05	0.000427321	2.93597	53753419	53768712		si:dkey-199l17.5	si:dkey-199l17.5 [Source:ZFIN;Acc:ZDB-GENE-131121-539]	16
ENSDARG00000094874	0.858615	0.0921262	3.17508	0.00738131	0.0251927	-2.5381	13606094	13684977		si:dkey-258f14.2	si:dkey-258f14.2 [Source:ZFIN;Acc:ZDB-GENE-081104-395]	8
ENSDARG00000101696	0.858001	3.61461	9.23161	4.83781e-07	5.05538e-05	6.49093	45490	80783	790929	FAM126B (2 of 2)	family with sequence similarity 126, member B [Source:HGNC Symbol;Acc:HGNC:28593]	9
ENSDARG00000101696	0.858001	3.61461	9.23161	4.83781e-07	5.05538e-05	6.49093	45490	80783	100536464	FAM126B (2 of 2)	family with sequence similarity 126, member B [Source:HGNC Symbol;Acc:HGNC:28593]	9
ENSDARG00000099521	0.857945	2.3347	5.15377	0.000190734	0.00180593	0.589822	45903324	45908880		CU466240.1		4
ENSDARG00000104629	0.857005	3.70619	4.43256	0.000690144	0.00447485	-1.08137	20453766	20462565	103911912	SLC16A6 (3 of 3)	solute carrier family 16, member 6 [Source:HGNC Symbol;Acc:HGNC:10927]	12
ENSDARG00000058476	0.856084	1.11581	4.12951	0.00120719	0.0066959	-0.980535	42849625	42856582	393511	stc1l	stanniocalcin 1, like [Source:ZFIN;Acc:ZDB-GENE-040426-1521]	10
ENSDARG00000102713	0.85584	2.50028	4.592	0.000516422	0.00361828	-0.469524	69248343	69268517		si:ch211-205a14.1	si:ch211-205a14.1 [Source:ZFIN;Acc:ZDB-GENE-050420-271]	4
ENSDARG00000092938	0.855331	0.93022	2.16673	0.0495985	0.108158	-4.52791	35614906	35616087		CR847906.1		4
ENSDARG00000074626	0.853656	2.76631	6.50871	2.06206e-05	0.000442048	2.77632	4380761	4403558	571033	pidd1	p53-induced death domain protein 1 [Source:ZFIN;Acc:ZDB-GENE-081104-353]	25
ENSDARG00000078551	0.852547	2.5878	3.20417	0.0069808	0.0242184	-3.11971	12015185	12017151	100126807	zgc:171242	zgc:171242 [Source:ZFIN;Acc:ZDB-GENE-071004-79]	5
ENSDARG00000042826	0.849998	1.35115	5.8929	5.49098e-05	0.000786076	2.06634	8445995	8466435	30190	egr2b	early growth response 2b [Source:ZFIN;Acc:ZDB-GENE-980526-283]	12
ENSDARG00000002204	0.849464	3.11889	5.41831	0.000121085	0.00133003	0.862253	20347201	20348242	796767	hspb11	heat shock protein, alpha-crystallin-related, b11 [Source:ZFIN;Acc:ZDB-GENE-030131-5148]	21
ENSDARG00000092813	0.848682	1.14716	2.33558	0.036344	0.0851149	-4.29866	45765522	45799618		fndc7rs4	fibronectin type III domain containing 7, related sequence 4 [Source:ZFIN;Acc:ZDB-GENE-070912-648]	2
ENSDARG00000089627	0.848026	2.92698	9.14527	5.37935e-07	5.41845e-05	6.50751	36921142	36928765		si:ch211-160d20.5	si:ch211-160d20.5 [Source:ZFIN;Acc:ZDB-GENE-050420-242]	18
ENSDARG00000016513	0.843915	6.50627	5.78657	6.53746e-05	0.000879811	0.869261	18012051	18050951	337193	setd3	SET domain containing 3 [Source:ZFIN;Acc:ZDB-GENE-030131-9137]	17
ENSDARG00000101692	0.843025	0.231917	2.68054	0.0190009	0.0515689	-3.46289	136982	142418		BX510909.2		KN149695.1
ENSDARG00000094451	0.84184	5.62865	5.71676	7.33703e-05	0.000948234	0.847601	23651015	23681186	556399	cfp	complement factor properdin [Source:ZFIN;Acc:ZDB-GENE-030131-9247]	8
ENSDARG00000078757	0.841505	2.58059	4.83818	0.000332076	0.00262823	-0.0394651	21221853	21229505				15
ENSDARG00000062561	0.839216	2.94966	10.6123	9.76117e-08	2.19562e-05	8.25404	17472359	17739384	100144553	adck1	aarF domain containing kinase 1 [Source:ZFIN;Acc:ZDB-GENE-080401-5]	17
ENSDARG00000097595	0.836107	0.630656	3.98033	0.00159527	0.00821942	-1.15718	30563559	30564260		si:dkey-105i19.5	si:dkey-105i19.5 [Source:ZFIN;Acc:ZDB-GENE-131121-440]	3
ENSDARG00000104949	0.835778	3.45563	8.97991	6.60558e-07	6.10439e-05	6.1978	57808977	57826447	553512	slc27a1b	solute carrier family 27 (fatty acid transporter), member 1b [Source:ZFIN;Acc:ZDB-GENE-061013-672]	1
ENSDARG00000056566	0.835298	0.156284	4.77821	0.000369528	0.00283884	0.343601	31850376	31935364		necab1	N-terminal EF-hand calcium binding protein 1 [Source:ZFIN;Acc:ZDB-GENE-050417-395]	19
ENSDARG00000104174	0.835205	2.44278	2.43482	0.0302052	0.0738446	-4.50209	6635143	6638627	103910199	CABZ01055168.1		3
ENSDARG00000040907	0.833436	0.694071	3.39543	0.0048391	0.0185413	-2.25571	51733860	51740174	436584	gcgb	glucagon b [Source:ZFIN;Acc:ZDB-GENE-040712-2]	9
ENSDARG00000008333	0.831804	3.30585	9.29245	4.4913e-07	4.88556e-05	6.62622	129176	133115	373087	znfl2a	zinc finger-like gene 2a [Source:ZFIN;Acc:ZDB-GENE-030828-7]	2
ENSDARG00000095739	0.831133	0.251024	4.30381	0.000874118	0.00530635	-0.504618	4355999	4358704	558785	si:ch211-131e11.21	si:ch211-131e11.21 [Source:ZFIN;Acc:ZDB-GENE-070912-55]	3
ENSDARG00000027851	0.830142	0.505761	3.78391	0.00230961	0.0107483	-1.49558	20947737	21135124	494495	CCDC191	coiled-coil domain containing 191 [Source:HGNC Symbol;Acc:HGNC:29272]	24
ENSDARG00000100384	0.829454	1.6297	3.6968	0.00272411	0.0121562	-1.91728	60072503	60073832		CT990567.1		4
ENSDARG00000099459	0.829189	0.518568	4.45568	0.000661603	0.00435314	-0.272767	55907947	55908555		BX510307.1		5
ENSDARG00000058180	0.828678	2.44905	7.26318	6.66066e-06	0.000221354	4.00735	7055620	7081894	563246	exoc3l4	exocyst complex component 3-like 4 [Source:ZFIN;Acc:ZDB-GENE-081028-71]	13
ENSDARG00000055715	0.827692	6.07478	3.95778	0.00166422	0.00849321	-2.4435	26380642	26612706	103909603	capn8	calpain 8 [Source:ZFIN;Acc:ZDB-GENE-050522-279]	22
ENSDARG00000055715	0.827692	6.07478	3.95778	0.00166422	0.00849321	-2.4435	26380642	26612706	337730	capn8	calpain 8 [Source:ZFIN;Acc:ZDB-GENE-050522-279]	22
ENSDARG00000062788	0.82693	2.09882	4.26941	0.000931396	0.00556247	-0.963086	11121038	11124596	562007	irg1l	immunoresponsive gene 1, like [Source:ZFIN;Acc:ZDB-GENE-061103-301]	14
ENSDARG00000098248	0.825133	1.46581	2.96817	0.0109746	0.033954	-3.24495	18947	26455		CABZ01081730.2		KN150120.1
ENSDARG00000101923	0.825079	0.013006	3.86161	0.00199435	0.00967996	-1.26904	36766240	36766357		5S_rRNA	5S ribosomal RNA [Source:RFAM;Acc:RF00001]	6
ENSDARG00000056885	0.824081	-0.195279	3.76852	0.00237786	0.0109822	-1.40737	22841347	22862023	563926	per1a	period circadian clock 1a [Source:ZFIN;Acc:ZDB-GENE-011220-1]	10
ENSDARG00000026489	0.823809	7.53288	8.20015	1.8092e-06	0.000106118	4.58847	54282538	54294585	573145	khsrp	KH-type splicing regulatory protein [Source:ZFIN;Acc:ZDB-GENE-030131-4357]	1
ENSDARG00000060798	0.819618	3.70753	5.83978	5.98978e-05	0.000830116	1.44488	36701606	36711120	100142645	mrpl22	mitochondrial ribosomal protein L22 [Source:ZFIN;Acc:ZDB-GENE-080303-28]	21
ENSDARG00000068515	0.819051	0.217619	3.14416	0.00783216	0.0263196	-2.61948	155651	171568	322468	chs1	chitin synthase 1 [Source:ZFIN;Acc:ZDB-GENE-030131-1188]	13
ENSDARG00000093650	0.815673	-0.124581	1.24734	0.234467	0.351808	-5.58614	28948269	28951531		si:ch211-287n14.3	si:ch211-287n14.3 [Source:ZFIN;Acc:ZDB-GENE-131120-146]	24
ENSDARG00000103371	0.815449	1.79506	4.48508	0.000627055	0.00419633	-0.485712	68315077	68335441		TRIM14 (25 of 27)	tripartite motif containing 14 [Source:HGNC Symbol;Acc:HGNC:16283]	4
ENSDARG00000104855	0.814902	1.59883	3.76757	0.00238215	0.0109994	-1.77683	15381838	15386187		CU464128.1		19
ENSDARG00000098839	0.814234	2.80294	3.94611	0.00170111	0.00863859	-1.76607	50505376	50515992		BX640584.2		4
ENSDARG00000102000	0.812248	2.93687	10.3376	1.32387e-07	2.5018e-05	7.94394	45537	48820	792477	wu:fj30f06	wu:fj30f06 [Source:ZFIN;Acc:ZDB-GENE-030131-7567]	15
ENSDARG00000092477	0.81079	2.65314	3.59526	0.00330426	0.0139366	-2.3919	50121516	50122563		si:ch211-190k17.31	si:ch211-190k17.31 [Source:ZFIN;Acc:ZDB-GENE-070912-169]	2
ENSDARG00000088002	0.810645	4.21013	5.70373	7.49728e-05	0.000960685	1.09128	16455665	16461870	101882092	BX322608.1		4
ENSDARG00000095937	0.810202	0.072204	4.13372	0.00119776	0.00665307	-0.785027	30240525	30247547	100535763	tmem265	transmembrane protein 265 [Source:ZFIN;Acc:ZDB-GENE-091204-93]	14
ENSDARG00000102223	0.809333	-0.356244	1.33644	0.204524	0.317897	-5.42354	19713734	19714097		si:ch211-57g18.3	si:ch211-57g18.3 [Source:ZFIN;Acc:ZDB-GENE-131127-86]	2
ENSDARG00000092257	0.805574	2.35997	3.24978	0.00639629	0.0227918	-2.97193	18660330	18663716		si:dkeyp-93h6.3	si:dkeyp-93h6.3 [Source:ZFIN;Acc:ZDB-GENE-040724-197]	20
ENSDARG00000061432	0.803214	1.74339	6.3551	2.61984e-05	0.000506727	2.74412	26500580	26504594	100535974	zgc:194330	zgc:194330 [Source:ZFIN;Acc:ZDB-GENE-080722-3]	22
ENSDARG00000061432	0.803214	1.74339	6.3551	2.61984e-05	0.000506727	2.74412	26500580	26504594	798349	zgc:194330	zgc:194330 [Source:ZFIN;Acc:ZDB-GENE-080722-3]	22
ENSDARG00000105137	0.80293	1.81347	4.59911	0.000509827	0.00358881	-0.282511	50303962	50436607	103908622	zgc:173705	zgc:173705 [Source:ZFIN;Acc:ZDB-GENE-080212-6]	4
ENSDARG00000011400	0.802154	2.94298	4.2299	0.00100197	0.00587453	-1.26511	4955108	4960291	353247	tnnc1a	troponin C type 1a (slow) [Source:ZFIN;Acc:ZDB-GENE-030523-1]	23
ENSDARG00000055784	0.802127	4.13997	7.95415	2.52159e-06	0.000126608	4.65547	26673710	26727182	407635	ptpn3	protein tyrosine phosphatase, non-receptor type 3 [Source:ZFIN;Acc:ZDB-GENE-030131-2934]	16
ENSDARG00000094572	0.802031	0.340639	2.42299	0.0308815	0.0751127	-3.9423	57437413	57455580		znf993	zinc finger protein 993 [Source:ZFIN;Acc:ZDB-GENE-110914-103]	4
ENSDARG00000074721	0.80077	1.06803	3.62822	0.00310331	0.0133103	-1.90667	16325326	16337792	100150148	rassf9	Ras association (RalGDS/AF-6) domain family (N-terminal) member 9 [Source:ZFIN;Acc:ZDB-GENE-091204-470]	18
ENSDARG00000055813	0.800525	0.362705	3.26369	0.00622794	0.0223405	-2.43039	23340632	23344253	100000140	si:dkey-225f5.5	si:dkey-225f5.5 [Source:ZFIN;Acc:ZDB-GENE-141216-18]	3
ENSDARG00000078519	0.799333	0.725464	3.36788	0.00510115	0.019292	-2.31365	4426983	4496228		si:ch73-256j6.5	si:ch73-256j6.5 [Source:ZFIN;Acc:ZDB-GENE-070705-225]	22
ENSDARG00000041589	0.797316	1.31123	4.91396	0.000290331	0.00239421	0.400345	204347	211029	450012	adprhl1	ADP-ribosylhydrolase like 1 [Source:ZFIN;Acc:ZDB-GENE-041010-126]	1
ENSDARG00000094093	0.79716	2.91797	5.52029	0.000101893	0.00118727	1.08831	28724285	28726059		si:dkeyp-74b4.3	si:dkeyp-74b4.3 [Source:ZFIN;Acc:ZDB-GENE-141216-137]	25
ENSDARG00000027572	0.796272	2.77827	5.65547	8.12386e-05	0.00101697	1.35787	30974100	30990307	664699	as3mt	arsenite methyltransferase [Source:ZFIN;Acc:ZDB-GENE-060312-15]	1
ENSDARG00000096736	0.796172	1.49169	1.24731	0.234478	0.351808	-6.03611	36608979	36613028		si:ch211-216b21.1	si:ch211-216b21.1 [Source:ZFIN;Acc:ZDB-GENE-130530-1045]	12
ENSDARG00000032319	0.795106	2.01627	5.05798	0.000225375	0.00201959	0.497121	15997479	16002460	30242	mest	mesoderm specific transcript [Source:ZFIN;Acc:ZDB-GENE-991111-5]	4
ENSDARG00000069446	0.794254	0.574353	3.28898	0.00593335	0.0215627	-2.42793	10606023	10648880	30505	dbh	dopamine beta-hydroxylase (dopamine beta-monooxygenase) [Source:ZFIN;Acc:ZDB-GENE-990621-3]	10
ENSDARG00000105162	0.793072	0.489893	3.85509	0.00201902	0.00977301	-1.36121	4215493	4219769		si:dkey-224k5.13	si:dkey-224k5.13 [Source:ZFIN;Acc:ZDB-GENE-141216-341]	4
ENSDARG00000104919	0.792876	1.24828	4.10118	0.0012726	0.00695608	-1.06428	11124782	11132075	565454	si:ch211-153b23.3	si:ch211-153b23.3 [Source:ZFIN;Acc:ZDB-GENE-141216-408]	14
ENSDARG00000104184	0.791109	0.848004	2.19974	0.0466935	0.103264	-4.45213	62050838	62060585		znf1098	zinc finger protein 1098 [Source:ZFIN;Acc:ZDB-GENE-110914-13]	4
ENSDARG00000004262	0.789552	1.26965	3.36184	0.00516045	0.0194599	-2.45683	5192739	5223338	393451	cyp46a1.2	cytochrome P450, family 46, subfamily A, polypeptide 1, tandem duplicate 2 [Source:ZFIN;Acc:ZDB-GENE-040426-1184]	20
ENSDARG00000004262	0.789552	1.26965	3.36184	0.00516045	0.0194599	-2.45683	5192739	5223338	393433	cyp46a1.2	cytochrome P450, family 46, subfamily A, polypeptide 1, tandem duplicate 2 [Source:ZFIN;Acc:ZDB-GENE-040426-1184]	20
ENSDARG00000052876	0.787904	2.00118	4.00539	0.00152205	0.00795041	-1.4347	2721778	2730298	799889	CR933791.1		3
ENSDARG00000033227	0.787521	1.47696	3.26649	0.00619462	0.022264	-2.69051	36545210	36546752	567278	lect2l	leukocyte cell-derived chemotaxin 2 like [Source:ZFIN;Acc:ZDB-GENE-070127-4]	14
ENSDARG00000051914	0.786487	0.769136	3.41632	0.00464951	0.0180234	-2.23369	51521297	51531221		slc14a2	solute carrier family 14 (urea transporter), member 2 [Source:ZFIN;Acc:ZDB-GENE-030131-4833]	5
ENSDARG00000035350	0.786057	1.35313	2.89913	0.012525	0.0375927	-3.34457	37254532	37257543	30262	ins	preproinsulin [Source:ZFIN;Acc:ZDB-GENE-980526-110]	5
ENSDARG00000054334	0.78411	3.0528	6.87148	1.18645e-05	0.000306672	3.2824	23866585	23867920	393744	dctpp1	dCTP pyrophosphatase 1 [Source:ZFIN;Acc:ZDB-GENE-040426-1741]	1
ENSDARG00000095571	0.783868	0.97578	2.79011	0.0154244	0.0441302	-3.4436	22515383	22516319		si:dkey-9a20.8	si:dkey-9a20.8 [Source:ZFIN;Acc:ZDB-GENE-041210-188]	4
ENSDARG00000104968	0.783375	2.6871	3.40026	0.00479464	0.0183962	-2.77647	52708985	52727413		si:ch211-227e10.1	si:ch211-227e10.1 [Source:ZFIN;Acc:ZDB-GENE-050420-221]	4
ENSDARG00000103430	0.782817	3.83037	4.24986	0.000965646	0.00571809	-1.4608	45659346	45675794		si:ch73-226i7.1	si:ch73-226i7.1 [Source:ZFIN;Acc:ZDB-GENE-141219-19]	7
ENSDARG00000089049	0.78235	0.633013	3.44889	0.00436884	0.0171994	-2.14354	1099564	1112732		SEL1L3	sel-1 suppressor of lin-12-like 3 (C. elegans) [Source:HGNC Symbol;Acc:HGNC:29108]	23
ENSDARG00000095922	0.781452	1.8727	5.75236	6.91715e-05	0.000911818	1.73146	50977784	50978977		zgc:91909		8
ENSDARG00000096908	0.78069	1.27137	4.8566	0.000321386	0.00256335	0.306361	34043842	34051541	794764	si:ch73-185c24.2	si:ch73-185c24.2 [Source:ZFIN;Acc:ZDB-GENE-131121-189]	6
ENSDARG00000077872	0.779834	2.1793	3.64303	0.00301709	0.0130551	-2.17274	21231410	21241317		si:dkey-52d15.1	si:dkey-52d15.1 [Source:ZFIN;Acc:ZDB-GENE-131122-23]	15
ENSDARG00000037618	0.779597	5.37235	4.89397	0.00030078	0.00245445	-0.585181	48356811	48358937	378866	ddit4	DNA-damage-inducible transcript 4 [Source:ZFIN;Acc:ZDB-GENE-031002-35]	12
ENSDARG00000003244	0.779571	4.57721	6.6997	1.53802e-05	0.000365182	2.66608	44041370	44102997	563072	gbp3	guanylate binding protein 3 [Source:ZFIN;Acc:ZDB-GENE-070912-176]	2
ENSDARG00000101160	0.779069	3.64911	3.37657	0.00501698	0.0190409	-3.08389	10927028	10931909	550608	apoa4a	apolipoprotein A-IV a [Source:ZFIN;Acc:ZDB-GENE-050417-469]	19
ENSDARG00000015657	0.778847	-0.0257534	1.85613	0.0864424	0.165871	-4.78598	52455806	52459439	406459	zgc:77112	zgc:77112 [Source:ZFIN;Acc:ZDB-GENE-040426-2219]	8
ENSDARG00000104600	0.778405	5.10843	4.40839	0.000721346	0.00461453	-1.44576	52736640	52737547		CABZ01070527.1		7
ENSDARG00000094281	0.778031	3.19785	5.39987	0.000124943	0.00136093	0.808312	20848763	20859966		si:ch73-196i15.3	si:ch73-196i15.3 [Source:ZFIN;Acc:ZDB-GENE-091116-4]	8
ENSDARG00000052846	0.777258	4.35604	6.56098	1.90213e-05	0.000417636	2.49021	39904757	39910262	100004116	fsta	follistatin a [Source:ZFIN;Acc:ZDB-GENE-990714-11]	5
ENSDARG00000073905	0.776751	4.72226	8.97928	6.61082e-07	6.10439e-05	5.94432	222265	238764		VWA5A (2 of 4)	von Willebrand factor A domain containing 5A [Source:HGNC Symbol;Acc:HGNC:6658]	25
ENSDARG00000032218	0.775613	3.18077	6.45562	2.23914e-05	0.000462602	2.59411	22146180	22257094	566019	acss3	acyl-CoA synthetase short-chain family member 3 [Source:ZFIN;Acc:ZDB-GENE-060503-816]	4
ENSDARG00000097397	0.775421	0.19857	2.88457	0.0128786	0.038328	-3.0897	28938855	28940363		ugt5a4		25
ENSDARG00000093606	0.77538	1.59586	2.74163	0.0169172	0.0472796	-3.70093	26683540	26684096	101886382	RPS11 (2 of 2)	ribosomal protein S11 [Source:HGNC Symbol;Acc:HGNC:10384]	8
ENSDARG00000002219	0.774045	0.2794	3.25401	0.00634463	0.0226407	-2.43079	23103309	23140126	570552	si:dkey-103j14.5	si:dkey-103j14.5 [Source:ZFIN;Acc:ZDB-GENE-090313-170]	13
ENSDARG00000090400	0.773717	2.30679	2.32921	0.0367761	0.0859266	-4.65464	58803634	58827891				4
ENSDARG00000103063	0.773377	3.4199	8.53596	1.1628e-06	8.47901e-05	5.61596	69924719	69942332		si:dkey-156c23.1	si:dkey-156c23.1 [Source:ZFIN;Acc:ZDB-GENE-141210-8]	4
ENSDARG00000092780	0.773258	1.55993	3.72089	0.00260243	0.0117419	-1.85534	9948617	9950241		si:ch1073-170o4.1	si:ch1073-170o4.1 [Source:ZFIN;Acc:ZDB-GENE-030131-7012]	2
ENSDARG00000024847	0.772088	0.905862	2.91279	0.0122019	0.036847	-3.2014	11203545	11260174	100006366	col5a2b	collagen, type V, alpha 2b [Source:ZFIN;Acc:ZDB-GENE-110406-2]	6
ENSDARG00000017853	0.770611	2.57428	5.93064	5.16325e-05	0.000757167	1.87175	10488782	10514835	796680	prepl	prolyl endopeptidase-like [Source:ZFIN;Acc:ZDB-GENE-090313-224]	13
ENSDARG00000024746	0.769028	6.91959	3.29891	0.00582144	0.0212154	-3.78969	54177901	54206778	565155	hsp90aa1.2	heat shock protein 90, alpha (cytosolic), class A member 1, tandem duplicate 2 [Source:ZFIN;Acc:ZDB-GENE-031001-3]	20
ENSDARG00000020981	0.767743	1.33634	5.08773	0.000213964	0.0019474	0.701372	10192671	10242444	550599	slc35a3b	solute carrier family 35 (UDP-N-acetylglucosamine (UDP-GlcNAc) transporter), member A3b [Source:ZFIN;Acc:ZDB-GENE-050417-460]	2
ENSDARG00000011785	0.766802	1.16428	3.71611	0.00262613	0.0118161	-1.76503	3875779	3886305	192294	tbx6	T-box 6 [Source:ZFIN;Acc:ZDB-GENE-020416-5]	12
ENSDARG00000094265	0.76467	0.974509	3.01837	0.00996836	0.0315722	-3.02427	25572602	25587294	570411	si:dkey-183n20.15	si:dkey-183n20.15 [Source:ZFIN;Acc:ZDB-GENE-041001-160]	20
ENSDARG00000028163	0.764474	0.878675	3.12195	0.00817302	0.0271967	-2.80767	34126941	34136759	553377	prg4b	proteoglycan 4b [Source:ZFIN;Acc:ZDB-GENE-041014-324]	20
ENSDARG00000105100	0.763752	2.51522	4.50758	0.000601888	0.00407819	-0.633356	68219181	68257985		si:dkey-3h2.2	si:dkey-3h2.2 [Source:ZFIN;Acc:ZDB-GENE-070705-464]	4
ENSDARG00000006474	0.762633	1.48424	4.98635	0.000255543	0.00220672	0.492219	12118085	12127244	641580	saxo2	stabilizer of axonemal microtubules 2 [Source:ZFIN;Acc:ZDB-GENE-051127-27]	7
ENSDARG00000104447	0.762555	0.114149	3.41375	0.00467245	0.0180872	-2.10603	54809138	54816507		si:ch1073-288b7.4	si:ch1073-288b7.4 [Source:ZFIN;Acc:ZDB-GENE-131127-36]	16
ENSDARG00000038709	0.761833	2.15363	4.379	0.000761265	0.00479249	-0.775451	37767559	37772671	561899	MYADM (1 of 2)	myeloid-associated differentiation marker [Source:HGNC Symbol;Acc:HGNC:7544]	2
ENSDARG00000039996	0.761292	3.15245	8.2644	1.66084e-06	0.000101836	5.29936	25487830	25497488	497082	xkr8.3	XK, Kell blood group complex subunit-related family, member 8, tandem duplicate 3 [Source:ZFIN;Acc:ZDB-GENE-041010-107]	19
ENSDARG00000097564	0.760759	0.630981	2.3867	0.0330461	0.0791075	-4.07765	29952581	29954403	100332833	si:ch73-190f9.4	si:ch73-190f9.4 [Source:ZFIN;Acc:ZDB-GENE-131122-94]	21
ENSDARG00000034001	0.760664	4.19643	10.1205	1.69228e-07	2.77889e-05	7.47281	17054452	17085998	572623	tango6	transport and golgi organization 6 homolog (Drosophila) [Source:ZFIN;Acc:ZDB-GENE-050419-237]	18
ENSDARG00000068478	0.758682	5.98747	3.87354	0.00194997	0.00952135	-2.59612	17564630	17586764		gpx4a	glutathione peroxidase 4a [Source:ZFIN;Acc:ZDB-GENE-030410-2]	22
ENSDARG00000090901	0.758418	4.24905	3.28714	0.00595425	0.0216268	-3.40987	58138193	58149447	572555	si:ch211-256e16.11	si:ch211-256e16.11 [Source:ZFIN;Acc:ZDB-GENE-131127-41]	3
ENSDARG00000030616	0.757805	1.42823	3.35862	0.00519239	0.0195518	-2.5042	23942172	23962596	405781	nfe2l1a	nuclear factor, erythroid 2-like 1a [Source:ZFIN;Acc:ZDB-GENE-040630-5]	3
ENSDARG00000093576	0.757264	0.183937	2.43004	0.0304769	0.0744064	-3.89521	59247799	59248781		si:dkey-9p20.19	si:dkey-9p20.19 [Source:ZFIN;Acc:ZDB-GENE-070705-516]	4
ENSDARG00000090097	0.756962	0.355258	2.76424	0.0162043	0.0457563	-3.34314	34603642	34611458		si:ch211-255i3.5	si:ch211-255i3.5 [Source:ZFIN;Acc:ZDB-GENE-100922-145]	16
ENSDARG00000101994	0.756566	0.0196216	2.79024	0.0154208	0.0441262	-3.22295	8458332	8459873		POGK (2 of 3)	pogo transposable element with KRAB domain [Source:HGNC Symbol;Acc:HGNC:18800]	21
ENSDARG00000079399	0.756087	1.67586	4.83597	0.000333382	0.00263643	0.179987	36528959	36535467	793315	F2RL3	coagulation factor II (thrombin) receptor-like 3 [Source:HGNC Symbol;Acc:HGNC:3540]	14
ENSDARG00000009438	0.756058	3.23882	4.88664	0.000304709	0.00247273	-0.123082	22436006	22439016	30200	myog	myogenin [Source:ZFIN;Acc:ZDB-GENE-980526-265]	11
ENSDARG00000060554	0.755712	5.54088	9.43573	3.77559e-07	4.36292e-05	6.40619	44474739	44562783	569581	mut	methylmalonyl CoA mutase [Source:ZFIN;Acc:ZDB-GENE-010430-3]	20
ENSDARG00000035257	0.755462	2.27169	4.18443	0.00109005	0.00622829	-1.17211	40920886	40931476	445326	akr1a1a	aldo-keto reductase family 1, member A1a (aldehyde reductase) [Source:ZFIN;Acc:ZDB-GENE-040808-44]	5
ENSDARG00000078417	0.754895	1.16886	3.18501	0.00724202	0.0248405	-2.76253	15321156	15419155	100286775	plxdc1	plexin domain containing 1 [Source:ZFIN;Acc:ZDB-GENE-081104-391]	12
ENSDARG00000029019	0.753879	2.95049	2.8359	0.0141338	0.0411914	-3.92126	26576173	26614727	326287	epb41b	erythrocyte membrane protein band 4.1b (elliptocytosis 1, RH-linked) [Source:ZFIN;Acc:ZDB-GENE-030130-1]	16
ENSDARG00000098475	0.753845	0.395189	3.23211	0.00661665	0.0233597	-2.49507	32497823	32509214	796867	arr3b	arrestin 3b, retinal (X-arrestin) [Source:ZFIN;Acc:ZDB-GENE-030616-74]	14
ENSDARG00000052827	0.752656	3.74239	6.93903	1.07249e-05	0.000284973	3.22838	40093430	40112776	560212	top3a	topoisomerase (DNA) III alpha [Source:ZFIN;Acc:ZDB-GENE-071212-2]	3
ENSDARG00000058219	0.752371	2.95402	7.0784	8.72413e-06	0.000258004	3.62189	17461299	17470034	415183	tubd1	tubulin, delta 1 [Source:ZFIN;Acc:ZDB-GENE-040625-73]	15
ENSDARG00000092940	0.752339	-0.0892875	4.05958	0.00137533	0.00736514	-0.897407	59165827	59167419		si:dkey-9p20.24	si:dkey-9p20.24 [Source:ZFIN;Acc:ZDB-GENE-070705-518]	4
ENSDARG00000105052	0.751575	0.339988	2.9141	0.0121713	0.0367774	-3.06674	23571529	23586290	101884308	cfhl5	complement factor H like 5 [Source:ZFIN;Acc:ZDB-GENE-050208-782]	22
ENSDARG00000067520	0.751379	3.36979	6.03051	4.3916e-05	0.000692654	1.84914	54354	60885	100009650	SLC27A2 (2 of 3)	solute carrier family 27 (fatty acid transporter), member 2 [Source:HGNC Symbol;Acc:HGNC:10996]	18
ENSDARG00000104284	0.749863	0.736235	3.92355	0.00177478	0.00890854	-1.28323	56045013	56049600	100149227	CABZ01049361.1		1
ENSDARG00000102477	0.74721	3.14535	8.72977	9.06075e-07	7.37734e-05	5.92801	223051	227161	550374	stard4	StAR-related lipid transfer (START) domain containing 4 [Source:ZFIN;Acc:ZDB-GENE-050417-168]	21
ENSDARG00000092131	0.746265	2.04001	4.98465	0.000256307	0.0022093	0.359535	40099677	40100834		si:ch211-219f7.3	si:ch211-219f7.3 [Source:ZFIN;Acc:ZDB-GENE-060531-38]	5
ENSDARG00000079420	0.746084	2.38418	3.99645	0.00154778	0.00804429	-1.5578	11598872	11618640	100301982	dpp4	dipeptidyl-peptidase 4 [Source:ZFIN;Acc:ZDB-GENE-081104-277]	22
ENSDARG00000104491	0.739523	4.13762	10.4586	1.15666e-07	2.26022e-05	7.88097	1186157	1228328	100330772	ampd2a	adenosine monophosphate deaminase 2a [Source:ZFIN;Acc:ZDB-GENE-091204-4]	22
ENSDARG00000099006	0.737072	1.86408	3.883	0.00191555	0.00939313	-1.63063	48321	61113		CABZ01029938.1		KN150700.1
ENSDARG00000038538	0.737064	1.45623	2.51202	0.0261312	0.0659557	-4.07791	19982899	20003936	767793	ccdc37	coiled-coil domain containing 37 [Source:ZFIN;Acc:ZDB-GENE-060929-352]	6
ENSDARG00000038792	0.736315	3.13717	6.49943	2.09191e-05	0.000445144	2.67337	33343304	33345470	65238	klf17	Kruppel-like factor 17 [Source:ZFIN;Acc:ZDB-GENE-010129-1]	2
ENSDARG00000097106	0.736101	0.914169	3.4188	0.00462757	0.0179598	-2.26313	10218935	10221195		si:dkey-245m3.2	si:dkey-245m3.2 [Source:ZFIN;Acc:ZDB-GENE-070705-413]	5
ENSDARG00000103484	0.735757	1.608	4.29524	0.000888034	0.00536748	-0.792877	42567697	42569229	797003	si:ch211-215k15.5	si:ch211-215k15.5 [Source:ZFIN;Acc:ZDB-GENE-041111-115]	16
ENSDARG00000103899	0.735048	2.43506	4.4113	0.000717508	0.00459548	-0.791237	2452539	2468785	431756	rabepk	Rab9 effector protein with kelch motifs [Source:ZFIN;Acc:ZDB-GENE-040704-52]	5
ENSDARG00000074254	0.734461	1.91543	6.38397	2.50399e-05	0.000496552	2.75591	14231483	14302449	100004801	abcb6b	ATP-binding cassette, sub-family B (MDR/TAP), member 6b [Source:ZFIN;Acc:ZDB-GENE-070912-584]	9
ENSDARG00000095487	0.733108	-0.161772	1.42493	0.177946	0.28676	-5.36079	42878808	42881876		si:ch211-215m21.27	si:ch211-215m21.27 [Source:ZFIN;Acc:ZDB-GENE-070705-112]	20
ENSDARG00000042533	0.730772	5.16281	8.2897	1.60603e-06	9.96186e-05	4.9333	25276021	25282662	324366	gstm.1	glutathione S-transferase mu, tandem duplicate 1 [Source:ZFIN;Acc:ZDB-GENE-030911-2]	8
ENSDARG00000006300	0.730642	4.01342	10.5718	1.02053e-07	2.19562e-05	8.0342	71757231	71765097	436709	psmd9	proteasome (prosome, macropain) 26S subunit, non-ATPase, 9 [Source:ZFIN;Acc:ZDB-GENE-030131-431]	7
ENSDARG00000104124	0.729787	1.77283	2.88628	0.0128366	0.0382557	-3.48597	55284714	55290221		znf1069	zinc finger protein 1069 [Source:ZFIN;Acc:ZDB-GENE-071004-89]	4
ENSDARG00000076780	0.729689	5.04897	11.2273	5.0459e-08	1.64337e-05	8.59652	49204955	49212351		acadsb	acyl-CoA dehydrogenase, short/branched chain [Source:ZFIN;Acc:ZDB-GENE-070410-109]	12
ENSDARG00000086057	0.729055	3.43443	7.34131	5.95021e-06	0.000206158	3.91218	54172121	54188783		PLXND1	plexin D1 [Source:HGNC Symbol;Acc:HGNC:9107]	8
ENSDARG00000075622	0.72786	6.86455	9.81328	2.41256e-07	3.27387e-05	6.75196	46601638	46606118	100126020	zgc:174938	zgc:174938 [Source:ZFIN;Acc:ZDB-GENE-070928-44]	16
ENSDARG00000102590	0.727561	3.86316	7.85387	2.89287e-06	0.000136216	4.57018	5109661	5120248	436749	polr3h	polymerase (RNA) III (DNA directed) polypeptide H [Source:ZFIN;Acc:ZDB-GENE-040718-179]	3
ENSDARG00000094712	0.72747	1.02427	3.9659	0.00163903	0.00839317	-1.2665	25108727	25109248		si:dkeyp-20e4.9	si:dkeyp-20e4.9 [Source:ZFIN;Acc:ZDB-GENE-091204-334]	22
ENSDARG00000100783	0.727143	4.0762	5.3602	0.000133683	0.00142205	0.518803	4018	28432		PRTG	protogenin [Source:HGNC Symbol;Acc:HGNC:26373]	KN150056.1
ENSDARG00000100605	0.726916	0.957573	2.07875	0.0581897	0.122162	-4.68539	15661458	15662933		si:ch73-234i15.3	si:ch73-234i15.3 [Source:ZFIN;Acc:ZDB-GENE-141222-5]	11
ENSDARG00000056324	0.726608	2.28399	4.06204	0.00136901	0.00734135	-1.407	21059218	21068196	641564	zgc:123295	zgc:123295 [Source:ZFIN;Acc:ZDB-GENE-051127-11]	3
ENSDARG00000098707	0.726312	2.02953	5.89949	5.43218e-05	0.000782052	1.94289	55949995	56516746		si:ch211-212k5.4	si:ch211-212k5.4 [Source:ZFIN;Acc:ZDB-GENE-110914-68]	4
ENSDARG00000091260	0.725532	2.53823	5.62825	8.50116e-05	0.00104848	1.36693	381299	414238	566845	mylk4a	myosin light chain kinase family, member 4a [Source:ZFIN;Acc:ZDB-GENE-120824-2]	2
ENSDARG00000096708	0.725342	0.840553	3.39361	0.004856	0.0185842	-2.29287	47360688	47366798		si:dkeyp-104f11.8	si:dkeyp-104f11.8 [Source:ZFIN;Acc:ZDB-GENE-130531-24]	20
ENSDARG00000019949	0.725287	8.71204	5.92786	5.18669e-05	0.000758063	1.02233	29450292	29454673	30449	serpinh1b	serpin peptidase inhibitor, clade H (heat shock protein 47), member 1b [Source:ZFIN;Acc:ZDB-GENE-990415-93]	15
ENSDARG00000095190	0.723854	1.94822	3.25916	0.00628226	0.0224797	-2.83857	11547125	11547717		si:dkey-189n19.4	si:dkey-189n19.4 [Source:ZFIN;Acc:ZDB-GENE-070705-335]	2
ENSDARG00000101275	0.722702	1.60312	2.34521	0.0356999	0.083958	-4.41555	36303111	36307217		si:dkey-117a16.1	si:dkey-117a16.1 [Source:ZFIN;Acc:ZDB-GENE-141219-25]	6
ENSDARG00000058325	0.719813	2.82575	5.62803	8.50441e-05	0.00104848	1.29637	12811027	12821868	58022	casp8	caspase 8, apoptosis-related cysteine peptidase [Source:ZFIN;Acc:ZDB-GENE-000713-1]	6
ENSDARG00000057973	0.719002	3.22273	7.087	8.6144e-06	0.000256216	3.57463	25975236	26153799	550559	dph1	diphthamide biosynthesis 1 [Source:ZFIN;Acc:ZDB-GENE-050417-411]	15
ENSDARG00000002210	0.718967	2.0913	5.06817	0.000221397	0.00199738	0.49528	27051027	27067150	449653	stk25a	serine/threonine kinase 25a [Source:ZFIN;Acc:ZDB-GENE-041010-92]	6
ENSDARG00000096256	0.718423	4.73508	3.51852	0.0038248	0.0156002	-3.07665	19036923	19044147		si:ch211-117i10.10	si:ch211-117i10.10 [Source:ZFIN;Acc:ZDB-GENE-120215-37]	18
ENSDARG00000056145	0.718341	0.880872	3.20859	0.00692188	0.024085	-2.64783	20121977	20131185	560593	si:dkey-159a18.1	si:dkey-159a18.1 [Source:ZFIN;Acc:ZDB-GENE-041210-204]	4
ENSDARG00000099061	0.716643	0.21131	2.74244	0.0168911	0.047227	-3.35054	1484769	1552559		si:ch211-255f4.6	si:ch211-255f4.6 [Source:ZFIN;Acc:ZDB-GENE-050208-549]	22
ENSDARG00000071090	0.715823	4.63875	5.93668	5.11274e-05	0.000754528	1.39393	20102183	20124110	641575	actn2b	actinin, alpha 2b [Source:ZFIN;Acc:ZDB-GENE-051127-39]	17
ENSDARG00000036869	0.715692	0.706157	3.81764	0.00216694	0.0102677	-1.4739	31627738	31629165	558148	tcf21	transcription factor 21 [Source:ZFIN;Acc:ZDB-GENE-051113-88]	23
ENSDARG00000099498	0.715274	0.507112	3.99829	0.00154243	0.00802894	-1.10233	3011	22227		CABZ01112804.1		KN150518.1
ENSDARG00000089026	0.714973	1.16601	2.92364	0.0119513	0.0363203	-3.25009	49236589	49261801	798821	si:dkey-183k8.2	si:dkey-183k8.2 [Source:ZFIN;Acc:ZDB-GENE-131125-40]	6
ENSDARG00000103618	0.71255	1.81948	2.81348	0.0147519	0.042599	-3.6369	3788106	3849697	100144555	btr18	bloodthirsty-related gene family, member 18 [Source:ZFIN;Acc:ZDB-GENE-080213-2]	19
ENSDARG00000103618	0.71255	1.81948	2.81348	0.0147519	0.042599	-3.6369	3788106	3849697	571162	btr18	bloodthirsty-related gene family, member 18 [Source:ZFIN;Acc:ZDB-GENE-080213-2]	19
ENSDARG00000101814	0.711739	3.77557	6.651	1.65665e-05	0.000382202	2.76573	24617696	24639563	102216338	lpar3	lysophosphatidic acid receptor 3 [Source:ZFIN;Acc:ZDB-GENE-120202-1]	22
ENSDARG00000017882	0.711368	0.597214	3.41472	0.00466381	0.0180645	-2.20035	48982037	49003321	378440	rdh1	retinol dehydrogenase 1 [Source:ZFIN;Acc:ZDB-GENE-030912-15]	9
ENSDARG00000104235	0.711156	2.54252	5.2304	0.000167046	0.00164115	0.671015	4661003	4707196	562676	myo5c	myosin VC [Source:ZFIN;Acc:ZDB-GENE-131127-196]	25
ENSDARG00000102030	0.711093	1.51135	1.2346	0.239019	0.356781	-6.05768	52259406	52279274		ZNF74 (6 of 9)	zinc finger protein 74 [Source:HGNC Symbol;Acc:HGNC:13144]	4
ENSDARG00000057365	0.710406	3.11425	5.0156	0.000242746	0.00212427	0.142473	18164621	18167630	554145	zgc:112263	zgc:112263 [Source:ZFIN;Acc:ZDB-GENE-050522-453]	8
ENSDARG00000100483	0.709736	-0.050307	2.71829	0.0176854	0.0489783	-3.33842	50293013	50299989	64810	vent	ventral expressed homeobox [Source:ZFIN;Acc:ZDB-GENE-010108-2]	13
ENSDARG00000094154	0.708779	1.42997	2.93403	0.0117159	0.0357439	-3.30359	34546698	34547197	570618	hist2h3c	histone cluster 2, H3c [Source:ZFIN;Acc:ZDB-GENE-070424-8]	25
ENSDARG00000094154	0.708779	1.42997	2.93403	0.0117159	0.0357439	-3.30359	34546698	34547197	100334933	hist2h3c	histone cluster 2, H3c [Source:ZFIN;Acc:ZDB-GENE-070424-8]	25
ENSDARG00000094154	0.708779	1.42997	2.93403	0.0117159	0.0357439	-3.30359	34546698	34547197	103909882	hist2h3c	histone cluster 2, H3c [Source:ZFIN;Acc:ZDB-GENE-070424-8]	25
ENSDARG00000041065	0.70815	6.98581	8.24637	1.70114e-06	0.000102599	4.67747	3238284	3255083	368243	hspb1	heat shock protein, alpha-crystallin-related, 1 [Source:ZFIN;Acc:ZDB-GENE-030326-4]	5
ENSDARG00000000588	0.707079	2.85367	6.9275	1.09109e-05	0.000287202	3.41141	32273057	32309591	558950	grasp	GRP1 (general receptor for phosphoinositides 1)-associated scaffold protein [Source:ZFIN;Acc:ZDB-GENE-060312-30]	23
ENSDARG00000059020	0.705903	3.75281	5.92295	5.22834e-05	0.000761871	1.57284	424738	434194		thap1	THAP domain containing, apoptosis associated protein 1 [Source:ZFIN;Acc:ZDB-GENE-060519-9]	5
ENSDARG00000033444	0.704565	2.86819	4.93825	0.000278137	0.00233366	0.0652855	33999090	34040617	692287	map4k6	mitogen-activated protein kinase kinase kinase kinase 6 [Source:ZFIN;Acc:ZDB-GENE-060512-339]	21
ENSDARG00000053728	0.704029	0.153586	3.55287	0.00358219	0.0148357	-1.8576	40331772	40354679	724000	ttll3	tubulin tyrosine ligase-like family, member 3 [Source:ZFIN;Acc:ZDB-GENE-060616-182]	6
ENSDARG00000102731	0.70383	0.438159	3.67503	0.0028391	0.0125037	-1.68523	2233876	2235896		si:ch73-299h12.1	si:ch73-299h12.1 [Source:ZFIN;Acc:ZDB-GENE-081031-84]	21
ENSDARG00000056954	0.703092	2.44763	5.36404	0.000132811	0.00141431	0.929929	16326716	16330786	568385	si:dkeyp-38g8.5	si:dkeyp-38g8.5 [Source:ZFIN;Acc:ZDB-GENE-081104-62]	4
ENSDARG00000094782	0.702193	1.49515	3.6383	0.00304436	0.0131173	-1.99583	54156422	54206946		si:ch211-196h16.4	si:ch211-196h16.4 [Source:ZFIN;Acc:ZDB-GENE-081029-1]	1
ENSDARG00000079622	0.701911	0.0244073	3.20504	0.0069692	0.0241892	-2.47242	29868699	29903615		FRMD5 (2 of 2)	FERM domain containing 5 [Source:HGNC Symbol;Acc:HGNC:28214]	7
ENSDARG00000091087	0.701046	2.77709	2.51424	0.0260223	0.0657233	-4.46273	14119375	14121522		BX530067.1		19
ENSDARG00000032010	0.700413	3.40254	6.32025	2.76735e-05	0.000522987	2.31954	37510427	37529861	556684	slc15a2	solute carrier family 15 (oligopeptide transporter), member 2 [Source:ZFIN;Acc:ZDB-GENE-030131-5866]	9
ENSDARG00000101091	0.698597	2.90222	4.18026	0.00109853	0.00626209	-1.34972	30004927	30011300		BX322597.1		4
ENSDARG00000100932	0.698508	0.374212	3.50973	0.00388951	0.0157817	-1.97823	76413582	76416046		si:dkey-238k10.4	si:dkey-238k10.4 [Source:ZFIN;Acc:ZDB-GENE-081104-514]	4
ENSDARG00000063011	0.697493	0.344126	3.34786	0.00530047	0.019838	-2.27198	9361631	9386104	560841	antxr2b	anthrax toxin receptor 2b [Source:ZFIN;Acc:ZDB-GENE-080213-4]	10
ENSDARG00000006818	0.697394	4.43476	6.70723	1.5205e-05	0.000363529	2.7056	27900534	27920169	30617	urod	uroporphyrinogen decarboxylase [Source:ZFIN;Acc:ZDB-GENE-000208-18]	2
ENSDARG00000091930	0.697038	0.0913983	2.63212	0.0208289	0.0553064	-3.52126	8713680	8716786		si:ch211-12e13.1	si:ch211-12e13.1 [Source:ZFIN;Acc:ZDB-GENE-060526-24]	5
ENSDARG00000088733	0.696003	1.12378	2.87643	0.0130806	0.0387754	-3.32595	20068112	20073568	101884416	BX890616.1		4
ENSDARG00000093449	0.695718	-0.0276887	1.43607	0.174814	0.282901	-5.37748	35854401	35858940		si:dkey-189o20.1	si:dkey-189o20.1 [Source:ZFIN;Acc:ZDB-GENE-091116-57]	21
ENSDARG00000090401	0.695608	1.28006	4.41497	0.000712704	0.00457071	-0.494421	4592932	4603496	101885512	BCL2L14	BCL2-like 14 (apoptosis facilitator) [Source:HGNC Symbol;Acc:HGNC:16657]	4
ENSDARG00000013492	0.695175	1.39215	4.12776	0.00121113	0.00671219	-1.05156	33123270	33145445	100004439	zbtb34	zinc finger and BTB domain containing 34 [Source:ZFIN;Acc:ZDB-GENE-050624-2]	8
ENSDARG00000100328	0.693868	3.09649	5.89991	5.42849e-05	0.000782052	1.69395	25615	38637		CABZ01017734.1		KN150667.1
ENSDARG00000056829	0.693719	4.5007	12.3333	1.65576e-08	7.8915e-06	9.84881	11633960	11667740	100002825	CR559945.1		13
ENSDARG00000001976	0.693421	1.64624	1.52898	0.15044	0.251949	-5.72319	25667067	25759104		fkbp16	FK506 binding protein 16 [Source:ZFIN;Acc:ZDB-GENE-050208-116]	18
ENSDARG00000100708	0.69309	1.08505	3.48768	0.00405671	0.0162476	-2.17618	41137026	41166962	100334213	JAKMIP3	Janus kinase and microtubule interacting protein 3 [Source:HGNC Symbol;Acc:HGNC:23523]	12
ENSDARG00000062262	0.692948	2.95455	4.13975	0.0011844	0.00660322	-1.44069	45958860	45970337	405866	ednrab	endothelin receptor type Ab [Source:ZFIN;Acc:ZDB-GENE-040426-2364]	23
ENSDARG00000093907	0.691555	1.35189	3.71594	0.00262698	0.0118172	-1.81272	20806936	20862559		si:dkey-246j23.6	si:dkey-246j23.6 [Source:ZFIN;Acc:ZDB-GENE-091112-13]	21
ENSDARG00000093180	0.691499	-0.142558	2.58721	0.0226765	0.0589963	-3.55124	13481063	13517646		si:ch211-126g16.8	si:ch211-126g16.8 [Source:ZFIN;Acc:ZDB-GENE-081104-112]	8
ENSDARG00000094085	0.691164	1.80351	6.16659	3.53016e-05	0.000609952	2.42783	28909320	28916291		si:dkeyp-79c2.1	si:dkeyp-79c2.1 [Source:ZFIN;Acc:ZDB-GENE-091112-8]	21
ENSDARG00000100842	0.690907	0.787403	2.4758	0.0279722	0.0694279	-3.96136	62868354	62874985	100003496	si:ch211-223a21.4	si:ch211-223a21.4 [Source:ZFIN;Acc:ZDB-GENE-110913-57]	4
ENSDARG00000078751	0.690546	5.49505	10.1659	1.60695e-07	2.77889e-05	7.31292	423658	448580	100331669	TPP2	tripeptidyl peptidase II [Source:HGNC Symbol;Acc:HGNC:12016]	1
ENSDARG00000077999	0.690397	2.08983	4.15512	0.00115104	0.00647557	-1.17982	377632	384326	101884935	si:ch1073-59l16.1	si:ch1073-59l16.1 [Source:ZFIN;Acc:ZDB-GENE-131127-395]	24
ENSDARG00000094896	0.689986	0.356162	3.46206	0.00426019	0.0168929	-2.06331	30012057	30064104	556301	rbm33b	RNA binding motif protein 33b [Source:ZFIN;Acc:ZDB-GENE-060526-276]	2
ENSDARG00000100188	0.688826	4.00608	4.97523	0.000260589	0.00223635	-0.156898	88940	101293		RNPS1 (2 of 2)	RNA binding protein S1, serine-rich domain [Source:HGNC Symbol;Acc:HGNC:10080]	KN149698.1
ENSDARG00000093405	0.688448	5.61179	5.74142	7.04339e-05	0.000920019	0.890518	32827711	32834164	552927	casp6	caspase 6, apoptosis-related cysteine peptidase [Source:ZFIN;Acc:ZDB-GENE-030825-4]	3
ENSDARG00000079375	0.688337	2.29414	5.4986	0.000105688	0.00121414	1.20028	10397382	10398559		CU104698.1		9
ENSDARG00000075504	0.687929	0.256513	2.2072	0.0460593	0.102334	-4.2913	1558159	1580690	334026			11
ENSDARG00000103405	0.687506	1.618	4.7568	0.000383936	0.00292495	0.0489228	37161731	37168614		znf1102	zinc finger protein 1102 [Source:ZFIN;Acc:ZDB-GENE-071004-71]	4
ENSDARG00000075727	0.686987	1.5988	2.59105	0.0225121	0.0586624	-3.98011	46419056	46432927	100330105	CR847510.1		14
ENSDARG00000101103	0.686839	-0.0268653	0.779078	0.450005	0.571599	-6.06554	31596294	31647210		BX548173.2		4
ENSDARG00000021547	0.686616	2.64327	7.71269	3.51729e-06	0.000156523	4.62302	26649554	26668794		vrk2	vaccinia related kinase 2 [Source:ZFIN;Acc:ZDB-GENE-040426-1046]	13
ENSDARG00000086848	0.685329	3.8671	6.6432	1.67652e-05	0.000385102	2.73158	56454	58432		atad3b	ATPase family, AAA domain containing 3B [Source:ZFIN;Acc:ZDB-GENE-040426-1826]	22
ENSDARG00000018566	0.684978	5.62854	6.59638	1.80131e-05	0.000402025	2.31821	34514735	34536099	100048921	flnca	filamin C, gamma a (actin binding protein 280) [Source:ZFIN;Acc:ZDB-GENE-070503-1]	25
ENSDARG00000040527	0.684394	2.81507	6.30387	2.83965e-05	0.00053202	2.43116	36601807	36617685	555385	siae	sialic acid acetylesterase [Source:ZFIN;Acc:ZDB-GENE-040426-1032]	18
ENSDARG00000100892	0.68433	1.35887	4.28535	0.000904391	0.00543776	-0.751281	22512612	22520833	567344	cfap53	cilia and flagella associated protein 53 [Source:ZFIN;Acc:ZDB-GENE-060503-508]	21
ENSDARG00000101032	0.683977	4.17092	7.57682	4.25484e-06	0.000172732	4.09746	8990055	9000776	494079	iqcb1	IQ motif containing B1 [Source:ZFIN;Acc:ZDB-GENE-041212-47]	6
ENSDARG00000044253	0.683593	3.7379	4.18237	0.00109423	0.006243	-1.56705	9388904	9401887	560764	paqr3b	progestin and adipoQ receptor family member IIIb [Source:ZFIN;Acc:ZDB-GENE-050913-128]	10
ENSDARG00000006467	0.682445	0.569001	2.92329	0.0119592	0.0363274	-3.10328	54117503	54126174	30456	pcdh8	protocadherin 8 [Source:ZFIN;Acc:ZDB-GENE-980526-242]	9
ENSDARG00000087306	0.681929	3.06054	3.40937	0.00471174	0.0181781	-2.86406	58510656	58568237		si:ch73-281f12.1	si:ch73-281f12.1 [Source:ZFIN;Acc:ZDB-GENE-131127-502]	3
ENSDARG00000103841	0.681585	4.64511	4.52198	0.000586333	0.00399078	-1.14254	23392431	23397900		CU024870.1		25
ENSDARG00000015955	0.681348	3.17073	6.02569	4.42588e-05	0.000696907	1.88725	25717663	25719514	81582	cldnc	claudin c [Source:ZFIN;Acc:ZDB-GENE-010328-3]	21
ENSDARG00000032426	0.681036	2.93347	6.49395	2.10976e-05	0.000447467	2.71093	6310168	6330946	327332	ADCK3 (2 of 2)	aarF domain containing kinase 3 [Source:HGNC Symbol;Acc:HGNC:16812]	17
ENSDARG00000101843	0.680877	1.32765	3.78167	0.00231941	0.0107836	-1.68331	62361900	62369289		znf1106	zinc finger protein 1106 [Source:ZFIN;Acc:ZDB-GENE-110913-156]	4
ENSDARG00000041394	0.680675	4.91325	8.09261	2.08999e-06	0.000115043	4.69673	55068227	55072557	327244	dnajb1b	DnaJ (Hsp40) homolog, subfamily B, member 1b [Source:ZFIN;Acc:ZDB-GENE-030131-5455]	1
ENSDARG00000075855	0.68035	1.11761	5.14128	0.000194916	0.00182942	0.835084	55052554	55069352	569655	adgre10	adhesion G protein-coupled receptor E10 [Source:ZFIN;Acc:ZDB-GENE-090313-152]	1
ENSDARG00000088408	0.679098	1.03448	2.00961	0.0658904	0.13439	-4.81974	10554687	10557099		si:ch211-171h4.7	si:ch211-171h4.7 [Source:ZFIN;Acc:ZDB-GENE-120215-25]	19
ENSDARG00000086647	0.678266	2.84794	3.52658	0.00376638	0.0154005	-2.58226	45228491	45244745	100536659	chrng	cholinergic receptor, nicotinic, gamma [Source:ZFIN;Acc:ZDB-GENE-030131-3805]	2
ENSDARG00000086647	0.678266	2.84794	3.52658	0.00376638	0.0154005	-2.58226	45228491	45244745	325080	chrng	cholinergic receptor, nicotinic, gamma [Source:ZFIN;Acc:ZDB-GENE-030131-3805]	2
ENSDARG00000088820	0.676571	4.66871	5.2126	0.00017226	0.00167553	0.1208	501122	530462	100534814	si:dkey-111k8.4		3
ENSDARG00000063731	0.676155	-0.268924	2.38287	0.0332829	0.0795865	-3.87893	1460764	1481591	568524	rbm45	RNA binding motif protein 45 [Source:ZFIN;Acc:ZDB-GENE-070122-4]	9
ENSDARG00000018871	0.675967	0.907879	4.16067	0.00113923	0.00642661	-0.881709	33841186	33846295	550540	henmt1	HEN1 methyltransferase homolog 1 (Arabidopsis) [Source:ZFIN;Acc:ZDB-GENE-050417-387]	20
ENSDARG00000103308	0.675921	3.12812	3.80165	0.00223341	0.0105063	-2.13178	53393746	53426394	259260	mst1	macrophage stimulating 1 [Source:ZFIN;Acc:ZDB-GENE-020806-3]	6
ENSDARG00000102804	0.675759	0.608903	2.28604	0.0398367	0.0912683	-4.24653	45567562	45570383		znf1021	zinc finger protein 1021 [Source:ZFIN;Acc:ZDB-GENE-110913-143]	4
ENSDARG00000041575	0.675735	3.27981	8.34805	1.48682e-06	9.59464e-05	5.38729	513706	518607	492460	trmt10c	tRNA methyltransferase 10 homolog C (S. cerevisiae) [Source:ZFIN;Acc:ZDB-GENE-041114-12]	1
ENSDARG00000010145	0.675482	3.70677	5.14327	0.000194242	0.00182661	0.221175	3323409	3332058	101886311	tor4aa	torsin family 4, member Aa [Source:ZFIN;Acc:ZDB-GENE-050417-9]	10
ENSDARG00000010145	0.675482	3.70677	5.14327	0.000194242	0.00182661	0.221175	3323409	3332058	550133	tor4aa	torsin family 4, member Aa [Source:ZFIN;Acc:ZDB-GENE-050417-9]	10
ENSDARG00000087839	0.674413	1.14994	4.12825	0.00121002	0.00670972	-0.993708	353562	356792	100333245	si:dkey-33c14.6	si:dkey-33c14.6 [Source:ZFIN;Acc:ZDB-GENE-131120-188]	2
ENSDARG00000101278	0.673685	2.92512	3.04282	0.009512	0.0304811	-3.52696	30789852	30795470		CU207245.2		4
ENSDARG00000068193	0.672116	-0.0589998	1.64853	0.123397	0.217157	-5.08386	33938751	33956779	751636	tmem44	transmembrane protein 44 [Source:ZFIN;Acc:ZDB-GENE-060825-65]	11
ENSDARG00000076819	0.671904	4.15168	3.77925	0.00233008	0.0108255	-2.44145	41443176	41481425	570229	si:dkey-121n8.4	si:dkey-121n8.4 [Source:ZFIN;Acc:ZDB-GENE-070912-363]	15
ENSDARG00000096566	0.671331	2.11673	4.74669	0.000390947	0.00295819	-0.0917744	50971707	50992837		APLF (2 of 2)	aprataxin and PNKP like factor [Source:HGNC Symbol;Acc:HGNC:28724]	1
ENSDARG00000096121	0.671228	-0.00580366	2.16216	0.0500144	0.108701	-4.30549	19916405	19917667		si:ch211-179l5.5	si:ch211-179l5.5 [Source:ZFIN;Acc:ZDB-GENE-110914-105]	24
ENSDARG00000013933	0.671008	0.0815571	3.95514	0.0016725	0.00851997	-1.11071	7295224	7301136	553395	XRCC2	X-ray repair complementing defective repair in Chinese hamster cells 2 [Source:HGNC Symbol;Acc:HGNC:12829]	24
ENSDARG00000096127	0.670212	4.28208	3.47759	0.00413567	0.0165165	-3.05421	56864875	56874246		si:dkey-149m13.1	si:dkey-149m13.1 [Source:ZFIN;Acc:ZDB-GENE-110914-207]	4
ENSDARG00000004256	0.669637	2.65579	5.77777	6.63302e-05	0.000887172	1.59239	35913452	35919964	791595	wnt11	wingless-type MMTV integration site family, member 11 [Source:ZFIN;Acc:ZDB-GENE-990603-12]	5
ENSDARG00000001437	0.669589	4.20697	4.43399	0.000688343	0.00447003	-1.20903	22273916	22286084	555778	slc2a1a	solute carrier family 2 (facilitated glucose transporter), member 1a [Source:ZFIN;Acc:ZDB-GENE-030131-3158]	23
ENSDARG00000075931	0.668936	2.91602	3.34676	0.00531159	0.019861	-2.94477	31323677	31346317	447860	acsl5	acyl-CoA synthetase long-chain family member 5 [Source:ZFIN;Acc:ZDB-GENE-040912-169]	12
ENSDARG00000104918	0.66877	2.66421	5.02072	0.000240574	0.00211204	0.264427	46184135	46198286		si:ch211-196f19.1	si:ch211-196f19.1 [Source:ZFIN;Acc:ZDB-GENE-081103-47]	4
ENSDARG00000018283	0.668661	1.96084	5.25566	0.000159929	0.00159937	0.856534	31094846	31097287	393551	cyba	cytochrome b-245, alpha polypeptide [Source:ZFIN;Acc:ZDB-GENE-040426-1526]	18
ENSDARG00000012044	0.668584	2.25752	6.23024	3.19027e-05	0.000575102	2.43648	24961790	24971712	447901	polr3gla	polymerase (RNA) III (DNA directed) polypeptide G like a [Source:ZFIN;Acc:ZDB-GENE-040912-67]	19
ENSDARG00000056386	0.668519	0.593751	2.29949	0.038858	0.0895429	-4.21825	25052574	25068556	567237	tmc1	transmembrane channel-like 1 [Source:ZFIN;Acc:ZDB-GENE-060526-261]	5
ENSDARG00000103174	0.668486	2.94235	8.53304	1.16721e-06	8.47901e-05	5.70331	6242	7772	100538160	CABZ01075191.1		KN150416.1
ENSDARG00000088690	0.667558	2.55452	7.15622	7.78265e-06	0.000241398	3.82297	22836121	22841268	497565	ddias	DNA damage-induced apoptosis suppressor [Source:ZFIN;Acc:ZDB-GENE-050208-281]	21
ENSDARG00000077760	0.66406	3.86582	9.53895	3.33597e-07	4.09989e-05	6.82551	48212414	48217950		ascc1	activating signal cointegrator 1 complex subunit 1 [Source:ZFIN;Acc:ZDB-GENE-050417-80]	12
ENSDARG00000070578	0.663869	1.32794	3.73479	0.00253473	0.0115028	-1.77126	15372351	15377634	569550	edn2	endothelin 2 [Source:ZFIN;Acc:ZDB-GENE-060503-774]	19
ENSDARG00000091754	0.663787	1.83724	5.57269	9.3299e-05	0.00112332	1.43277	52640493	52644341	100000646	CHCHD5	coiled-coil-helix-coiled-coil-helix domain containing 5 [Source:HGNC Symbol;Acc:HGNC:17840]	3
ENSDARG00000094653	0.663404	2.43115	1.92306	0.0768526	0.151756	-5.37732	57601473	57609592		si:dkey-149m13.5	si:dkey-149m13.5 [Source:ZFIN;Acc:ZDB-GENE-110913-74]	4
ENSDARG00000045799	0.66258	2.92652	5.09351	0.000211816	0.00193326	0.329515	19115921	19126347	559593	acanb	aggrecan b [Source:ZFIN;Acc:ZDB-GENE-100422-16]	25
ENSDARG00000097976	0.661415	-0.0106395	2.5443	0.0245898	0.0628693	-3.65413	49693591	49713848		si:ch211-282f6.1	si:ch211-282f6.1 [Source:ZFIN;Acc:ZDB-GENE-131127-360]	3
ENSDARG00000087407	0.661093	1.95355	5.10737	0.000206763	0.00190493	0.596858	34686114	34695055	103909638	si:ch73-304f21.1	si:ch73-304f21.1 [Source:ZFIN;Acc:ZDB-GENE-131121-162]	22
ENSDARG00000035009	0.660997	0.669245	4.11329	0.00124421	0.00684143	-0.922227	635163	745362		trim35-27	tripartite motif containing 35-27 [Source:ZFIN;Acc:ZDB-GENE-030131-6185]	14
ENSDARG00000037046	0.660525	2.08005	5.4232	0.000120084	0.00132281	1.12001	9487232	9579619	406721	rad51b	RAD51 paralog B [Source:ZFIN;Acc:ZDB-GENE-040426-2750]	20
ENSDARG00000104232	0.660114	1.21682	3.94172	0.00171519	0.00869106	-1.35668	61142227	61179644		si:dkey-165b20.1	si:dkey-165b20.1 [Source:ZFIN;Acc:ZDB-GENE-081103-2]	4
ENSDARG00000014963	0.659978	3.0503	6.7321	1.46411e-05	0.000354525	3.06222	1653772	1657136	550367	triap1	TP53 regulated inhibitor of apoptosis 1 [Source:ZFIN;Acc:ZDB-GENE-050417-161]	10
ENSDARG00000102074	0.659404	3.09906	5.08594	0.000214633	0.00195168	0.272333	60980751	61059187		CR388416.1		4
ENSDARG00000102215	0.65926	-0.294879	1.06652	0.305762	0.429199	-5.74128	52508994	52574015	100008037	si:ch211-227e10.6	si:ch211-227e10.6 [Source:ZFIN;Acc:ZDB-GENE-050420-355]	4
ENSDARG00000101729	0.658496	2.61933	3.98442	0.00158308	0.00817954	-1.64609	49429387	49608084				4
ENSDARG00000056795	0.658288	2.22864	5.38703	0.000127704	0.00137657	1.02205	25994391	25998821	100136840	serpine1	serpin peptidase inhibitor, clade E (nexin, plasminogen activator inhibitor type 1), member 1 [Source:ZFIN;Acc:ZDB-GENE-070912-60]	7
ENSDARG00000075528	0.658009	2.23413	5.00798	0.00024601	0.00214802	0.350785	30430102	30431212	563525	lyrm9	LYR motif containing 9 [Source:ZFIN;Acc:ZDB-GENE-081022-28]	15
ENSDARG00000062855	0.65742	4.25637	12.677	1.19155e-08	7.05575e-06	10.2288	15919318	15964192	562798	plekhg7	pleckstrin homology domain containing, family G (with RhoGef domain) member 7 [Source:ZFIN;Acc:ZDB-GENE-070410-15]	18
ENSDARG00000027428	0.656781	3.19427	8.67108	9.76755e-07	7.75885e-05	5.83967	16397418	16403390	541352	rpp30	ribonuclease P/MRP 30 subunit [Source:ZFIN;Acc:ZDB-GENE-050320-45]	12
ENSDARG00000061377	0.656054	1.63697	4.28595	0.00090338	0.00543335	-0.817798	40595521	40599208	558421	efcab1	EF-hand calcium binding domain 1 [Source:ZFIN;Acc:ZDB-GENE-040914-40]	19
ENSDARG00000004869	0.655824	0.368144	2.57038	0.0234091	0.0605155	-3.69302	11725092	11729220	368228	penka	proenkephalin a [Source:ZFIN;Acc:ZDB-GENE-030729-31]	2
ENSDARG00000103130	0.655301	0.757821	3.43061	0.00452415	0.0176284	-2.2065	29524119	29532921		sult3st1		3
ENSDARG00000104605	0.655216	2.54368	5.57385	9.31173e-05	0.00112183	1.27003	2254609	2261765		si:ch73-299h12.4	si:ch73-299h12.4 [Source:ZFIN;Acc:ZDB-GENE-081104-275]	21
ENSDARG00000103287	0.654994	1.59902	1.22165	0.243718	0.361891	-6.10298	37653030	37653896		BX571837.1		19
ENSDARG00000103567	0.654994	1.59902	1.22165	0.243718	0.361891	-6.10298	6958490	6959356		AL845419.1		16
ENSDARG00000105238	0.654994	1.59902	1.22165	0.243718	0.361891	-6.10298	29008430	29009296		CR391974.1		19
ENSDARG00000071652	0.654155	3.66124	7.57585	4.26063e-06	0.000172732	4.20892	15285101	15294242	797198	RRP8	ribosomal RNA processing 8, methyltransferase, homolog (yeast) [Source:HGNC Symbol;Acc:HGNC:29030]	15
ENSDARG00000022995	0.654112	7.41645	10.5762	1.01562e-07	2.19562e-05	7.64162	25425932	25461984	368255	clic4	chloride intracellular channel 4 [Source:ZFIN;Acc:ZDB-GENE-030326-3]	17
ENSDARG00000097952	0.65277	0.121694	3.25125	0.00637832	0.0227319	-2.4069	37504748	37507588	101885222	si:ch211-284e13.14	si:ch211-284e13.14 [Source:ZFIN;Acc:ZDB-GENE-131127-582]	5
ENSDARG00000098957	0.652126	0.616257	2.76615	0.0161453	0.0456445	-3.4008	52197360	52202121	100329375	BX908782.1		2
ENSDARG00000007349	0.651633	1.75505	1.72112	0.109133	0.197661	-5.48153	44344664	44391191	402923	dmrt1	doublesex and mab-3 related transcription factor 1 [Source:ZFIN;Acc:ZDB-GENE-050511-1]	5
ENSDARG00000089717	0.65119	4.88391	9.28626	4.52529e-07	4.88556e-05	6.31237	42567226	42598288	795685	qpct	glutaminyl-peptide cyclotransferase [Source:ZFIN;Acc:ZDB-GENE-130827-1]	17
ENSDARG00000102516	0.650673	3.0721	5.96922	4.84946e-05	0.000736842	1.81549	6185026	6283257		ulk4	unc-51 like kinase 4 [Source:ZFIN;Acc:ZDB-GENE-100922-243]	16
ENSDARG00000018008	0.650524	0.24345	3.82397	0.00214117	0.0101732	-1.37619	5520815	5527667	767794	mdh1b	malate dehydrogenase 1B, NAD (soluble) [Source:ZFIN;Acc:ZDB-GENE-060929-384]	1
ENSDARG00000104811	0.649564	2.93629	6.59886	1.79445e-05	0.000401666	2.87736	42488796	42501420	768294	cyp2aa2	y cytochrome P450, family 2, subfamily AA, polypeptide 2 [Source:ZFIN;Acc:ZDB-GENE-061027-232]	23
ENSDARG00000054649	0.649494	0.381768	1.77308	0.0998367	0.184885	-5.0131	56455058	56457221	792699	rac1l	ras-related C3 botulinum toxin substrate 1 (rho family, small GTP binding protein Rac1) like [Source:ZFIN;Acc:ZDB-GENE-060315-6]	1
ENSDARG00000054846	0.649226	-0.00723625	2.03132	0.0633774	0.13046	-4.51783	40058642	40059495		si:ch73-217b7.4	si:ch73-217b7.4 [Source:ZFIN;Acc:ZDB-GENE-141212-275]	23
ENSDARG00000051873	0.649135	3.53151	6.81356	1.29439e-05	0.000323448	3.07957	21702849	21724878	791167	AHCYL2 (2 of 2)	adenosylhomocysteinase-like 2 [Source:HGNC Symbol;Acc:HGNC:22204]	25
ENSDARG00000099346	0.64823	0.262177	2.1788	0.0485169	0.106417	-4.34024	60988501	60994245	100333893	znf1079	zinc finger protein 1079 [Source:ZFIN;Acc:ZDB-GENE-110913-68]	4
ENSDARG00000016771	0.647813	8.13173	4.17062	0.00111836	0.00634179	-2.16016	17112044	17123598	30255	tfa	transferrin-a [Source:ZFIN;Acc:ZDB-GENE-980526-35]	2
ENSDARG00000101093	0.647652	2.82124	7.53307	4.52596e-06	0.000179395	4.32718	2162751	2183890	100038783	zgc:162971	zgc:162971 [Source:ZFIN;Acc:ZDB-GENE-070424-48]	21
ENSDARG00000005510	0.64764	0.603483	3.48814	0.00405318	0.0162401	-2.06601	23414858	23418352	30180	gdf6b	growth differentiation factor 6b [Source:ZFIN;Acc:ZDB-GENE-980526-442]	19
ENSDARG00000104789	0.647547	3.7052	6.86682	1.19477e-05	0.000307603	3.122	623954	632509				14
ENSDARG00000024789	0.647197	1.49754	3.42681	0.00455721	0.0177219	-2.39734	32994776	33007893	360145	mxc	myxovirus (influenza virus) resistance C [Source:ZFIN;Acc:ZDB-GENE-030721-7]	9
ENSDARG00000011652	0.646739	1.52428	4.41753	0.000709378	0.00455985	-0.54744	3147446	3160139		RANBP2 (1 of 2)	RAN binding protein 2 [Source:HGNC Symbol;Acc:HGNC:9848]	9
ENSDARG00000103199	0.646675	0.586502	2.64605	0.020286	0.0542919	-3.61032	23424030	23431063	797677	si:dkey-247k7.2	si:dkey-247k7.2 [Source:ZFIN;Acc:ZDB-GENE-031118-45]	16
ENSDARG00000032126	0.646307	2.50132	3.36977	0.00508271	0.0192409	-2.7854	29568927	29572057	100330746	scg5	secretogranin V [Source:ZFIN;Acc:ZDB-GENE-040426-1687]	20
ENSDARG00000094312	0.645463	2.05974	2.61827	0.0213823	0.0563923	-4.06787	8169734	8170475		ndufa9b	NADH dehydrogenase (ubiquinone) 1 alpha subcomplex, 9b [Source:ZFIN;Acc:ZDB-GENE-091116-31]	10
ENSDARG00000058416	0.645114	0.318534	2.86506	0.013368	0.0394539	-3.15297	12839345	12898277		DNHD1	dynein heavy chain domain 1 [Source:HGNC Symbol;Acc:HGNC:26532]	11
ENSDARG00000038243	0.645052	4.53728	9.85482	2.29845e-07	3.25463e-05	7.08637	18564403	18587386	561158	e4f1	E4F transcription factor 1 [Source:ZFIN;Acc:ZDB-GENE-050913-103]	3
ENSDARG00000013422	0.645044	3.30539	3.3692	0.00508823	0.019258	-3.00953	30285418	30364630	553489	slc8a1a	solute carrier family 8 (sodium/calcium exchanger), member 1a [Source:ZFIN;Acc:ZDB-GENE-050809-1]	11
ENSDARG00000101662	0.644867	1.52308	1.91215	0.0783459	0.153896	-5.11734	53476561	53477228		EEF1D (2 of 3)	eukaryotic translation elongation factor 1 delta (guanine nucleotide exchange protein) [Source:HGNC Symbol;Acc:HGNC:3211]	2
ENSDARG00000007366	0.644754	1.89373	5.14099	0.000195015	0.00182947	0.669928	19137204	19149501	402826	amdhd1	amidohydrolase domain containing 1 [Source:EntrezGene;Acc:402826]	7
ENSDARG00000069377	0.64422	2.56077	3.25833	0.00629224	0.0225043	-3.01468	18029854	18031345		si:dkey-242g16.2	si:dkey-242g16.2 [Source:ZFIN;Acc:ZDB-GENE-030131-8324]	10
ENSDARG00000007344	0.643962	2.09687	2.9443	0.0114879	0.0352188	-3.47602	21110046	21111912	556258	tcap	titin-cap (telethonin) [Source:ZFIN;Acc:ZDB-GENE-070501-5]	3
ENSDARG00000092448	0.643495	2.49383	3.28012	0.00603487	0.0218151	-2.95455	28276463	28284109		si:dkey-220o10.1	si:dkey-220o10.1 [Source:ZFIN;Acc:ZDB-GENE-060531-108]	13
ENSDARG00000098376	0.642367	-0.10102	2.86754	0.0133047	0.0393028	-3.06177	8940347	8952420	562414	si:ch211-207l14.1	si:ch211-207l14.1 [Source:ZFIN;Acc:ZDB-GENE-120215-234]	6
ENSDARG00000040534	0.641746	8.03565	5.45841	0.000113121	0.0012669	0.219025	8508749	8511340	406454	epcam	epithelial cell adhesion molecule [Source:ZFIN;Acc:ZDB-GENE-040426-2209]	13
ENSDARG00000013858	0.640977	0.388627	3.90597	0.00183446	0.00910291	-1.25115	7203614	7233926	394124	cdc14aa	cell division cycle 14Aa [Source:ZFIN;Acc:ZDB-GENE-040426-1214]	2
ENSDARG00000016457	0.638363	1.87835	4.49368	0.00061731	0.00415387	-0.495564	13244494	13268580	403013	irf9	interferon regulatory factor 9 [Source:ZFIN;Acc:ZDB-GENE-040912-165]	12
ENSDARG00000100127	0.637131	0.907331	3.67377	0.00284588	0.0125205	-1.7865	1751061	1756835	103909503	si:dkey-1b17.12	si:dkey-1b17.12 [Source:ZFIN;Acc:ZDB-GENE-050208-466]	22
ENSDARG00000095295	0.636571	0.963818	3.14987	0.00774685	0.0260957	-2.77915	5880274	5888824		si:rp71-36a1.1	si:rp71-36a1.1 [Source:ZFIN;Acc:ZDB-GENE-050208-407]	22
ENSDARG00000077205	0.636519	2.20041	6.05962	4.19027e-05	0.000674481	2.16873	74885688	74893653		zgc:153116	zgc:153116 [Source:ZFIN;Acc:ZDB-GENE-060825-107]	4
ENSDARG00000011701	0.636268	3.94909	1.566	0.141568	0.240826	-6.34306	23802077	23805867	449826	ctsll	cathepsin L, like [Source:ZFIN;Acc:ZDB-GENE-041010-76]	5
ENSDARG00000012640	0.635155	1.07514	3.20602	0.00695612	0.0241696	-2.7019	23744358	23751183	553467	cideb	cell death-inducing DFFA-like effector b [Source:ZFIN;Acc:ZDB-GENE-080514-2]	7
ENSDARG00000090769	0.634482	0.59205	1.79407	0.0962863	0.179896	-5.03657	44340361	44348515		si:dkey-51d8.6	si:dkey-51d8.6 [Source:ZFIN;Acc:ZDB-GENE-110914-115]	4
ENSDARG00000070168	0.634009	1.57104	3.22828	0.00666547	0.0234671	-2.79223	71096760	71105633	504078	sod3a	superoxide dismutase 3, extracellular a [Source:ZFIN;Acc:ZDB-GENE-050309-208]	7
ENSDARG00000015576	0.633215	2.57436	6.68747	1.56694e-05	0.000368493	3.09766	25272963	25277937	550570	itprip	inositol 1,4,5-trisphosphate receptor interacting protein [Source:ZFIN;Acc:ZDB-GENE-050417-422]	13
ENSDARG00000032976	0.63224	3.68912	3.63622	0.00305645	0.0131526	-2.59946	63486421	63487216	64671	cmlc1	cardiac myosin light chain-1 [Source:ZFIN;Acc:ZDB-GENE-030522-1]	5
ENSDARG00000102703	0.632206	2.63617	2.77574	0.0158529	0.0450459	-3.94705	12057646	12061486		si:dkey-202l22.5	si:dkey-202l22.5 [Source:ZFIN;Acc:ZDB-GENE-131122-83]	15
ENSDARG00000057101	0.631114	2.47135	3.83134	0.00211157	0.010059	-1.89785	20903386	20909022	793295	rnf180	ring finger protein 180 [Source:ZFIN;Acc:ZDB-GENE-040426-1620]	21
ENSDARG00000104399	0.630991	0.389015	2.75975	0.0163434	0.0460448	-3.35988	5093978	5094951	100150882	CABZ01064972.2		22
ENSDARG00000098911	0.630625	2.54539	4.75262	0.000386818	0.00294117	-0.191762	3381634	3392855	555710	CCDC34 (1 of 2)	coiled-coil domain containing 34 [Source:HGNC Symbol;Acc:HGNC:25079]	25
ENSDARG00000100938	0.63037	2.84624	7.74191	3.37716e-06	0.000152762	4.62422	52362490	52421341	798688	hint2	histidine triad nucleotide binding protein 2 [Source:ZFIN;Acc:ZDB-GENE-070410-139]	5
ENSDARG00000041257	0.630327	5.14131	5.09621	0.000210823	0.0019278	-0.180842	16802350	16816060	503743	smtnl1	smoothelin-like 1 [Source:ZFIN;Acc:ZDB-GENE-050306-23]	14
ENSDARG00000097158	0.629529	3.21793	3.39011	0.0048886	0.0186761	-2.9457	39270246	39273129		si:dkeyp-2g11.2	si:dkeyp-2g11.2 [Source:ZFIN;Acc:ZDB-GENE-131125-18]	12
ENSDARG00000079947	0.628706	0.844627	2.94706	0.0114272	0.0350604	-3.12594	17243516	17259903	100151531	gfi1b	growth factor independent 1B transcription repressor [Source:ZFIN;Acc:ZDB-GENE-091118-129]	21
ENSDARG00000038025	0.628523	0.454453	2.99726	0.0103799	0.0325575	-2.94219	24855597	24864069	550551	cbx7a	chromobox homolog 7a [Source:ZFIN;Acc:ZDB-GENE-050417-400]	3
ENSDARG00000099308	0.628343	-1.36613	0.423334	0.679031	0.769655	-5.9617	2170	4544		CABZ01112344.1		KN149857.1
ENSDARG00000098761	0.628272	3.1519	4.43251	0.0006902	0.00447485	-0.942772	24219649	24221856	436935	rgs2	regulator of G-protein signaling 2 [Source:ZFIN;Acc:ZDB-GENE-040718-410]	22
ENSDARG00000091887	0.627308	1.54313	1.92427	0.0766885	0.151479	-5.10636	8692583	8696711		si:ch211-222m2.1	si:ch211-222m2.1 [Source:ZFIN;Acc:ZDB-GENE-070705-118]	2
ENSDARG00000078052	0.627027	3.35578	4.92225	0.000286108	0.00237754	-0.0904545	22941252	22944677		emilin3a	elastin microfibril interfacer 3a [Source:ZFIN;Acc:ZDB-GENE-080612-2]	8
ENSDARG00000034852	0.626744	2.87929	3.08933	0.00870058	0.0284978	-3.42664	17502924	17561599	447810	nt5c2l1	5'-nucleotidase, cytosolic II, like 1 [Source:ZFIN;Acc:ZDB-GENE-031006-8]	10
ENSDARG00000076991	0.626629	1.77447	5.82054	6.18198e-05	0.000847139	1.86372	4369591	4375334	799960	dolk	dolichol kinase [Source:ZFIN;Acc:ZDB-GENE-070410-59]	21
ENSDARG00000076659	0.626449	6.30909	13.1053	7.99189e-09	6.00652e-06	10.3945	2638266	2651974	572007	cdca7b	cell division cycle associated 7b [Source:ZFIN;Acc:ZDB-GENE-030131-607]	19
ENSDARG00000103138	0.626081	4.65361	9.5113	3.4481e-07	4.15922e-05	6.63848	58463685	58487919		znf1130	zinc finger protein 1130 [Source:ZFIN;Acc:ZDB-GENE-131122-51]	4
ENSDARG00000098890	0.625796	4.33616	4.17702	0.00110516	0.00628887	-1.72661	42370646	42462803	790957	cyp2aa9	cytochrome P450, family 2, subfamily AA, polypeptide 9 [Source:ZFIN;Acc:ZDB-GENE-080724-3]	23
ENSDARG00000071017	0.624737	-0.091721	2.01646	0.0650874	0.133111	-4.52238	805633	827242	393906	nt5e	5'-nucleotidase, ecto (CD73) [Source:ZFIN;Acc:ZDB-GENE-040426-1261]	20
ENSDARG00000034457	0.623133	1.16367	3.20794	0.00693053	0.0241021	-2.72157	23759789	23762394	567726	C8H1orf194	chromosome 1 open reading frame 194 [Source:HGNC Symbol;Acc:HGNC:32331]	8
ENSDARG00000001686	0.622554	0.414569	2.44377	0.0297033	0.0729095	-3.92702	22988423	23007297	570547	uckl1a	uridine-cytidine kinase 1-like 1a [Source:ZFIN;Acc:ZDB-GENE-040724-238]	8
ENSDARG00000089475	0.622438	5.98267	2.91085	0.0122474	0.0369616	-4.44551	54865728	54884490	30597	hbae1	hemoglobin, alpha embryonic 1 [Source:ZFIN;Acc:ZDB-GENE-980526-80]	3
ENSDARG00000086950	0.620472	5.51652	7.86976	2.83039e-06	0.00013545	4.2815	53306767	53360547	103908996	PLEKHG4B (2 of 2)	pleckstrin homology domain containing, family G (with RhoGef domain) member 4B [Source:HGNC Symbol;Acc:HGNC:29399]	16
ENSDARG00000057064	0.619253	1.75657	4.03111	0.00145052	0.00767419	-1.32566	12411159	12448913	504088	enpep	glutamyl aminopeptidase [Source:ZFIN;Acc:ZDB-GENE-050309-218]	13
ENSDARG00000102133	0.618868	2.73406	3.28364	0.00599439	0.0217	-3.01744	64417335	64424514		si:dkey-47k16.4	si:dkey-47k16.4 [Source:ZFIN;Acc:ZDB-GENE-110914-131]	4
ENSDARG00000013477	0.618735	1.56079	3.75786	0.00242633	0.0111298	-1.78958	25174298	25181240	30481	gata1a	GATA binding protein 1a [Source:ZFIN;Acc:ZDB-GENE-980526-268]	11
ENSDARG00000057143	0.617987	4.47518	10.3155	1.3571e-07	2.5018e-05	7.65012	16410051	16433050	572204	nradd	neurotrophin receptor associated death domain [Source:ZFIN;Acc:ZDB-GENE-030131-2537]	16
ENSDARG00000011519	0.617977	2.39264	4.35182	0.00080022	0.0049627	-0.8934	22092692	22098054	574004	myl4	myosin, light chain 4, alkali; atrial, embryonic [Source:ZFIN;Acc:ZDB-GENE-050626-112]	3
ENSDARG00000096493	0.617738	0.536741	2.48763	0.0273575	0.0682662	-3.87909	39949033	39956415		si:dkey-22h13.5	si:dkey-22h13.5 [Source:ZFIN;Acc:ZDB-GENE-120709-23]	4
ENSDARG00000086569	0.617475	1.57749	4.22411	0.00101276	0.00591465	-0.919099	1236410	1244024	100007431	zgc:172051	zgc:172051 [Source:ZFIN;Acc:ZDB-GENE-080219-23]	3
ENSDARG00000043701	0.616216	3.54185	9.37656	4.05517e-07	4.55414e-05	6.6844	6989501	7008945	550404	gpd1a	glycerol-3-phosphate dehydrogenase 1a [Source:ZFIN;Acc:ZDB-GENE-050417-209]	8
ENSDARG00000012249	0.616083	0.217791	3.08788	0.00872469	0.0285529	-2.726	270424	271305	565201	hs3st1	heparan sulfate (glucosamine) 3-O-sulfotransferase 1 [Source:ZFIN;Acc:ZDB-GENE-070202-1]	14
ENSDARG00000094648	0.615288	0.40744	2.89111	0.0127186	0.0380254	-3.12576	35130523	35135916		si:ch211-194g2.4	si:ch211-194g2.4 [Source:ZFIN;Acc:ZDB-GENE-090313-65]	1
ENSDARG00000058578	0.614227	0.0655781	3.44121	0.00443342	0.0173719	-2.04816	10406435	10411901	503711	ccdc106b	coiled-coil domain containing 106b [Source:ZFIN;Acc:ZDB-GENE-050306-6]	19
ENSDARG00000098899	0.61416	2.99325	8.06703	2.16339e-06	0.000116781	5.05505	58849140	58862863	557935	ITGAL	integrin, alpha L (antigen CD11A (p180), lymphocyte function-associated antigen 1; alpha polypeptide) [Source:HGNC Symbol;Acc:HGNC:6148]	1
ENSDARG00000055917	0.613702	1.83261	4.33031	0.000832488	0.00512367	-0.786259	37767825	37771817	450042	nipa1	non imprinted in Prader-Willi/Angelman syndrome 1 [Source:ZFIN;Acc:ZDB-GENE-041010-164]	6
ENSDARG00000060008	0.613422	2.44717	5.54746	9.73369e-05	0.00114928	1.24732	45518126	45542684	560376	hhipl2	HHIP-like 2 [Source:ZFIN;Acc:ZDB-GENE-131120-145]	17
ENSDARG00000098111	0.613039	2.90714	6.35524	2.61926e-05	0.000506727	2.49136	48874	53897	101884850	BX005448.1		KN149682.1
ENSDARG00000062042	0.612984	0.0985201	2.95071	0.0113477	0.0348767	-2.95154	30900037	30971842	566203	mthfsd	methenyltetrahydrofolate synthetase domain containing [Source:ZFIN;Acc:ZDB-GENE-030131-3513]	18
ENSDARG00000038312	0.612427	4.43984	6.33849	2.68907e-05	0.000515547	2.10606	1568335	1604378	445388	rcl1	RNA terminal phosphate cyclase-like 1 [Source:ZFIN;Acc:ZDB-GENE-040930-11]	5
ENSDARG00000042018	0.61229	3.18829	4.14404	0.001175	0.00656707	-1.49645	6600595	6624003	445277	fhl2a	four and a half LIM domains 2a [Source:ZFIN;Acc:ZDB-GENE-040808-49]	9
ENSDARG00000076518	0.611735	3.74912	5.35498	0.000134881	0.00143166	0.587263	268988	295746	449779	mettl1	methyltransferase like 1 [Source:ZFIN;Acc:ZDB-GENE-041010-24]	11
ENSDARG00000023495	0.611455	4.63653	3.79698	0.00225321	0.0105657	-2.52256	446758	472748	436658	ift74	intraflagellar transport 74 [Source:ZFIN;Acc:ZDB-GENE-040718-81]	5
ENSDARG00000092422	0.611352	3.55013	3.89897	0.0018588	0.00919533	-2.05899	4317057	4319157		si:ch211-130h14.6		13
ENSDARG00000089033	0.610943	2.15628	6.99954	9.80225e-06	0.000270928	3.66413	29442128	29450312	791981	rrnad1	ribosomal RNA adenine dimethylase domain containing 1 [Source:ZFIN;Acc:ZDB-GENE-050522-515]	16
ENSDARG00000075857	0.609815	3.50357	4.82615	0.00033926	0.00266888	-0.304336	34097067	34157032		PGS1	phosphatidylglycerophosphate synthase 1 [Source:HGNC Symbol;Acc:HGNC:30029]	12
ENSDARG00000104551	0.608554	3.65178	6.12741	3.75825e-05	0.000634196	1.93952	155049	175903	561650	cux2a	cut-like homeobox 2a [Source:ZFIN;Acc:ZDB-GENE-031204-9]	KN150702.1
ENSDARG00000024717	0.607724	4.07453	5.64237	8.30323e-05	0.00103018	1.01222	38188214	38207267	393542	selenbp1	selenium binding protein 1 [Source:ZFIN;Acc:ZDB-GENE-040426-1436]	16
ENSDARG00000104825	0.607374	1.52751	4.01701	0.00148931	0.00781743	-1.29289	5510485	5523471	553726	trim35-7	tripartite motif containing 35-7 [Source:ZFIN;Acc:ZDB-GENE-050522-333]	3
ENSDARG00000006978	0.606957	1.06019	3.18508	0.00724102	0.0248405	-2.73789	2890883	2930145	559247	zak	sterile alpha motif and leucine zipper containing kinase AZK [Source:ZFIN;Acc:ZDB-GENE-070912-386]	9
ENSDARG00000068941	0.606946	0.525645	2.97221	0.01089	0.0337779	-3.00475	34557395	34558700	100334933	zgc:113983	zgc:113983 [Source:ZFIN;Acc:ZDB-GENE-050626-58]	25
ENSDARG00000068941	0.606946	0.525645	2.97221	0.01089	0.0337779	-3.00475	34557395	34558700	573992	zgc:113983	zgc:113983 [Source:ZFIN;Acc:ZDB-GENE-050626-58]	25
ENSDARG00000068941	0.606946	0.525645	2.97221	0.01089	0.0337779	-3.00475	34557395	34558700	103909882	zgc:113983	zgc:113983 [Source:ZFIN;Acc:ZDB-GENE-050626-58]	25
ENSDARG00000100262	0.606887	2.5438	3.81825	0.00216444	0.0102634	-1.94309	62820911	62833851		znf981	zinc finger protein 981 [Source:ZFIN;Acc:ZDB-GENE-110913-133]	4
ENSDARG00000069409	0.606584	2.48131	4.74152	0.000394582	0.00297934	-0.19619	21327185	21339951	569254	gkup	glucuronokinase with putative uridyl pyrophosphorylase [Source:ZFIN;Acc:ZDB-GENE-080204-36]	15
ENSDARG00000076632	0.605387	2.3054	4.95506	0.000270013	0.00228809	0.236787	2536881	2544029	100332332	zdhhc12a	zinc finger, DHHC-type containing 12a [Source:ZFIN;Acc:ZDB-GENE-081104-40]	8
ENSDARG00000103858	0.604562	1.5174	3.30979	0.00570133	0.020875	-2.62434	42192358	42202098		arf4a	ADP-ribosylation factor 4a [Source:ZFIN;Acc:ZDB-GENE-040801-109]	11
ENSDARG00000098952	0.603818	1.1529	3.05206	0.00934501	0.030104	-3.01014	53146699	53162461	30483	gata4	GATA binding protein 4 [Source:ZFIN;Acc:ZDB-GENE-980526-476]	20
ENSDARG00000102176	0.602951	1.91444	5.63789	8.36553e-05	0.00103528	1.52547	21404071	21415263		pla1a	phospholipase A1 member A [Source:ZFIN;Acc:ZDB-GENE-030131-5949]	9
ENSDARG00000101167	0.602718	0.676405	2.92176	0.0119944	0.0364087	-3.13181	48984866	48989308		chst3b	carbohydrate (chondroitin 6) sulfotransferase 3b [Source:ZFIN;Acc:ZDB-GENE-080204-33]	12
ENSDARG00000102163	0.60258	7.51667	4.14496	0.00117299	0.00656022	-2.19157	63982426	64010550		CR361561.2		4
ENSDARG00000030905	0.602436	4.37737	4.35089	0.000801579	0.00496632	-1.40703	37012264	37014791	450024	cited2	Cbp/p300-interacting transactivator, with Glu/Asp-rich carboxy-terminal domain, 2 [Source:ZFIN;Acc:ZDB-GENE-041010-141]	20
ENSDARG00000055838	0.602148	2.68597	5.9556	4.95789e-05	0.00074558	1.88405	25278906	25333763	445217	mettl16	methyltransferase like 16 [Source:ZFIN;Acc:ZDB-GENE-040801-130]	15
ENSDARG00000104740	0.602008	1.2783	3.08235	0.00881773	0.0287949	-2.98691	52390031	52426539		si:ch211-223g7.6	si:ch211-223g7.6 [Source:ZFIN;Acc:ZDB-GENE-050420-222]	4
ENSDARG00000038027	0.601919	4.22205	7.14131	7.95436e-06	0.000244013	3.42896	1381699	1387384	393260	nol12	nucleolar protein 12 [Source:ZFIN;Acc:ZDB-GENE-040426-1035]	3
ENSDARG00000097613	0.601393	-0.0473336	2.68622	0.0187971	0.0511437	-3.39713	46841711	46873428	100331959	igfn1.3	immunoglobulin-like and fibronectin type III domain containing 1, tandem duplicate 3 [Source:ZFIN;Acc:ZDB-GENE-131122-44]	6
ENSDARG00000100889	0.601315	0.0192007	2.70883	0.0180066	0.0496497	-3.37054	17593165	17729114	100170813	galnt18a	UDP-N-acetyl-alpha-D-galactosamine:polypeptide N-acetylgalactosaminyltransferase 18a [Source:ZFIN;Acc:ZDB-GENE-080723-30]	25
ENSDARG00000079283	0.601249	2.53555	5.85334	5.85809e-05	0.000819303	1.74774	32299380	32312091	570019	si:ch211-247j9.1	si:ch211-247j9.1 [Source:ZFIN;Acc:ZDB-GENE-091204-212]	21
ENSDARG00000016815	0.601222	1.03253	3.06753	0.00907191	0.0294524	-2.94972	17255867	17262964	566485	casc1	cancer susceptibility candidate 1 [Source:ZFIN;Acc:ZDB-GENE-041210-153]	4
ENSDARG00000016093	0.601134	2.72736	4.59396	0.000514593	0.00360961	-0.531675	20915267	20946098	402798	qtrtd1	queuine tRNA-ribosyltransferase domain containing 1 [Source:ZFIN;Acc:ZDB-GENE-060427-4]	24
ENSDARG00000005320	0.600362	1.3236	2.67612	0.0191612	0.0519318	-3.74869	11532585	11563164	30231	nipsnap1	nipsnap homolog 1 (C. elegans) [Source:ZFIN;Acc:ZDB-GENE-991008-17]	5
ENSDARG00000088490	0.600186	-0.126098	1.81316	0.0931558	0.175422	-4.82841	47249572	47275685		si:dkeyp-104f11.1	si:dkeyp-104f11.1 [Source:ZFIN;Acc:ZDB-GENE-060503-839]	20
ENSDARG00000095678	0.599844	4.42141	5.00809	0.000245963	0.00214802	-0.196897	59052389	59230184	791496	ftr36	finTRIM family, member 36 [Source:ZFIN;Acc:ZDB-GENE-070912-483]	2
ENSDARG00000095678	0.599844	4.42141	5.00809	0.000245963	0.00214802	-0.196897	59052389	59230184	100126118	ftr36	finTRIM family, member 36 [Source:ZFIN;Acc:ZDB-GENE-070912-483]	2
ENSDARG00000095678	0.599844	4.42141	5.00809	0.000245963	0.00214802	-0.196897	59052389	59230184	100005532	ftr36	finTRIM family, member 36 [Source:ZFIN;Acc:ZDB-GENE-070912-483]	2
ENSDARG00000095678	0.599844	4.42141	5.00809	0.000245963	0.00214802	-0.196897	59052389	59230184	550365	ftr36	finTRIM family, member 36 [Source:ZFIN;Acc:ZDB-GENE-070912-483]	2
ENSDARG00000095678	0.599844	4.42141	5.00809	0.000245963	0.00214802	-0.196897	59052389	59230184	103908681	ftr36	finTRIM family, member 36 [Source:ZFIN;Acc:ZDB-GENE-070912-483]	2
ENSDARG00000095678	0.599844	4.42141	5.00809	0.000245963	0.00214802	-0.196897	59052389	59230184	100301513	ftr36	finTRIM family, member 36 [Source:ZFIN;Acc:ZDB-GENE-070912-483]	2
ENSDARG00000095678	0.599844	4.42141	5.00809	0.000245963	0.00214802	-0.196897	59052389	59230184	100005754	ftr36	finTRIM family, member 36 [Source:ZFIN;Acc:ZDB-GENE-070912-483]	2
ENSDARG00000101682	0.599537	1.74506	2.03505	0.0629537	0.129779	-4.98659	60104621	60119868		si:dkey-146c18.6	si:dkey-146c18.6 [Source:ZFIN;Acc:ZDB-GENE-131120-62]	4
ENSDARG00000102939	0.598913	0.653416	2.29575	0.039128	0.0900802	-4.24109	47058220	47062559	101886407	BX957234.1		4
ENSDARG00000102939	0.598913	0.653416	2.29575	0.039128	0.0900802	-4.24109	47058220	47062559	793824	BX957234.1		4
ENSDARG00000100743	0.598587	1.37337	3.77716	0.00233931	0.0108632	-1.70468	67983877	67998135		si:dkey-190j3.4	si:dkey-190j3.4 [Source:ZFIN;Acc:ZDB-GENE-070424-218]	4
ENSDARG00000076807	0.597403	4.4879	4.88461	0.000305807	0.0024806	-0.437669	59743120	59808664	100001296	si:ch211-110e21.4	si:ch211-110e21.4 [Source:ZFIN;Acc:ZDB-GENE-131126-43]	3
ENSDARG00000016439	0.597384	2.82622	6.41171	2.39771e-05	0.000482529	2.60176	24476246	24524019	559627	slc7a1	solute carrier family 7 (cationic amino acid transporter, y+ system), member 1 [Source:ZFIN;Acc:ZDB-GENE-091116-69]	10
ENSDARG00000075337	0.59728	2.90394	6.01493	4.50346e-05	0.000706499	1.93153	2661945	2732972		lars2	leucyl-tRNA synthetase 2, mitochondrial [Source:ZFIN;Acc:ZDB-GENE-070928-3]	16
ENSDARG00000088924	0.595543	4.17155	8.32884	1.52499e-06	9.61092e-05	5.17131	4056794	4070332	795266	CENPU	centromere protein U [Source:HGNC Symbol;Acc:HGNC:21348]	14
ENSDARG00000020354	0.594256	0.458282	3.37021	0.00507838	0.0192282	-2.25511	34018898	34037381	558036	lmx1a	LIM homeobox transcription factor 1, alpha [Source:ZFIN;Acc:ZDB-GENE-041014-332]	20
ENSDARG00000008931	0.593586	3.4086	4.57402	0.000533504	0.00371003	-0.746342	36998540	37011466	791728	renbp	renin binding protein [Source:ZFIN;Acc:ZDB-GENE-041212-34]	8
ENSDARG00000078387	0.593145	2.22925	5.34884	0.000136304	0.00144207	0.953778	22380272	22387740				16
ENSDARG00000020944	0.593004	5.01745	6.27282	2.98228e-05	0.000549348	1.88313	45430072	45659457	403009	ezra	ezrin a [Source:ZFIN;Acc:ZDB-GENE-050522-18]	17
ENSDARG00000075016	0.592529	5.6991	3.35868	0.00519179	0.0195518	-3.5535	53634248	53664835	100330435	apobb.2	apolipoprotein Bb, tandem duplicate 2 [Source:ZFIN;Acc:ZDB-GENE-070705-554]	20
ENSDARG00000078195	0.592057	2.34059	6.54266	1.95665e-05	0.000426728	2.91851	54070595	54071944	100150103	fhit	fragile histidine triad gene [Source:ZFIN;Acc:ZDB-GENE-040426-1703]	6
ENSDARG00000078195	0.592057	2.34059	6.54266	1.95665e-05	0.000426728	2.91851	54070595	54071944	393713	fhit	fragile histidine triad gene [Source:ZFIN;Acc:ZDB-GENE-040426-1703]	6
ENSDARG00000097097	0.592037	1.09849	3.51403	0.00385768	0.0157015	-2.13084	24064334	24070018		myo18ab		15
ENSDARG00000030954	0.591966	0.304942	2.60781	0.0218101	0.0572452	-3.61295	12479016	12485062	561680	ftr56	finTRIM family, member 56 [Source:ZFIN;Acc:ZDB-GENE-030131-2801]	19
ENSDARG00000060927	0.591194	3.55073	6.09095	3.98446e-05	0.000654913	1.90288	49230766	49250620	559014	si:ch211-136a13.1	si:ch211-136a13.1 [Source:ZFIN;Acc:ZDB-GENE-050419-214]	18
ENSDARG00000104154	0.590697	3.50743	3.89654	0.00186729	0.00921201	-2.05297	9064430	9066713		si:ch211-12c3.3	si:ch211-12c3.3 [Source:ZFIN;Acc:ZDB-GENE-141212-406]	19
ENSDARG00000099676	0.59021	1.36512	2.1784	0.0485531	0.106461	-4.63637	53231840	53244985		si:ch211-30g3.4	si:ch211-30g3.4 [Source:ZFIN;Acc:ZDB-GENE-060531-63]	5
ENSDARG00000037144	0.589753	1.49553	2.61226	0.021627	0.0568565	-3.91425	28955747	28960129	100000935	cpb2	carboxypeptidase B2 (plasma) [Source:ZFIN;Acc:ZDB-GENE-050522-259]	1
ENSDARG00000057630	0.588175	4.09624	5.11681	0.00020339	0.00188006	0.075415	7974376	7986193	436646	galm	galactose mutarotase [Source:ZFIN;Acc:ZDB-GENE-040718-66]	13
ENSDARG00000040445	0.587591	2.37401	5.21375	0.000171917	0.00167302	0.681294	23954718	23968628	791754	PARP14	poly (ADP-ribose) polymerase family, member 14 [Source:HGNC Symbol;Acc:HGNC:29232]	9
ENSDARG00000098582	0.587485	4.20244	2.85325	0.0136732	0.0401424	-4.22854	45987326	46105351		znf1040	zinc finger protein 1040 [Source:ZFIN;Acc:ZDB-GENE-141210-11]	4
ENSDARG00000104367	0.58738	4.43088	9.46145	3.66055e-07	4.28328e-05	6.61662	12870808	12883741	794756	zgc:194469	zgc:194469 [Source:ZFIN;Acc:ZDB-GENE-081022-114]	6
ENSDARG00000104367	0.58738	4.43088	9.46145	3.66055e-07	4.28328e-05	6.61662	12870808	12883741	100192215	zgc:194469	zgc:194469 [Source:ZFIN;Acc:ZDB-GENE-081022-114]	6
ENSDARG00000097298	0.58705	0.777101	2.63936	0.020545	0.0547893	-3.66984	32653005	32703294		si:ch211-282b22.2	si:ch211-282b22.2 [Source:ZFIN;Acc:ZDB-GENE-131121-352]	24
ENSDARG00000087378	0.587049	1.90648	4.49657	0.000614069	0.00413975	-0.498689	44226852	44232640	798203	zgc:162962	zgc:162962 [Source:ZFIN;Acc:ZDB-GENE-070424-76]	15
ENSDARG00000101087	0.586966	1.6772	4.24516	0.000974071	0.00575403	-0.905343	69081309	69084858		si:dkeyp-80d11.1	si:dkeyp-80d11.1 [Source:ZFIN;Acc:ZDB-GENE-030131-4126]	4
ENSDARG00000099731	0.586772	2.65028	4.96909	0.000263419	0.00225289	0.174069	60067	61320	100536030	CABZ01066719.1		KN150616.1
ENSDARG00000078473	0.586632	9.13852	6.78607	1.3492e-05	0.000332888	2.43245	38272933	38287189	447862	nucks1a	nuclear casein kinase and cyclin-dependent kinase substrate 1a [Source:ZFIN;Acc:ZDB-GENE-040912-175]	11
ENSDARG00000090689	0.586476	6.43245	2.0268	0.0638926	0.131216	-6.0787	54868060	54868837	793447	hbbe1.2	hemoglobin beta embryonic-1.2 [Source:ZFIN;Acc:ZDB-GENE-090501-3]	3
ENSDARG00000103497	0.586219	2.89689	4.17065	0.00111831	0.00634179	-1.36872	67334783	67395423		ZNF74 (8 of 9)	zinc finger protein 74 [Source:HGNC Symbol;Acc:HGNC:13144]	4
ENSDARG00000102735	0.585943	4.24759	4.75931	0.000382216	0.00291526	-0.614227	49306725	49428852	100005493	znf1141	zinc finger protein 1141 [Source:ZFIN;Acc:ZDB-GENE-110913-35]	4
ENSDARG00000019791	0.585369	4.06941	6.48345	2.1444e-05	0.000453503	2.42523	16854281	16971567	550348	prmt3	protein arginine methyltransferase 3 [Source:ZFIN;Acc:ZDB-GENE-041105-1]	7
ENSDARG00000086228	0.584899	0.175218	2.69921	0.0183388	0.0502678	-3.42111	49106423	49111586	100332480	si:dkey-120c6.5	si:dkey-120c6.5 [Source:ZFIN;Acc:ZDB-GENE-131121-595]	3
ENSDARG00000102728	0.584061	3.4936	8.33518	1.51228e-06	9.59464e-05	5.32395	29934036	29943063		si:ch73-353n11.1	si:ch73-353n11.1 [Source:ZFIN;Acc:ZDB-GENE-131119-83]	21
ENSDARG00000102850	0.584041	2.90805	4.39427	0.000740251	0.00469651	-0.951329	67523900	67524663		si:ch211-132i7.2	si:ch211-132i7.2 [Source:ZFIN;Acc:ZDB-GENE-131120-163]	7
ENSDARG00000101694	0.583154	1.85794	5.05733	0.000225631	0.00202065	0.528715	1798510	1801665	101884013	si:dkey-15h8.3	si:dkey-15h8.3 [Source:ZFIN;Acc:ZDB-GENE-050208-784]	22
ENSDARG00000058159	0.582489	5.80593	4.59452	0.000514075	0.00360841	-1.20543	9359781	9388443	555520	ipo8	importin 8 [Source:ZFIN;Acc:ZDB-GENE-060503-3]	4
ENSDARG00000104938	0.581577	5.37276	8.2408	1.71378e-06	0.000102883	4.83057	3167288	3194717	321247	ftsj3	FtsJ homolog 3 (E. coli) [Source:ZFIN;Acc:ZDB-GENE-030131-9828]	22
ENSDARG00000096990	0.581353	3.81829	6.58559	1.8314e-05	0.000406214	2.64879	46129708	46140445		si:ch1073-340i21.2	si:ch1073-340i21.2 [Source:ZFIN;Acc:ZDB-GENE-131121-430]	15
ENSDARG00000103307	0.58118	2.32089	4.91663	0.000288961	0.00238958	0.162576	67836797	67844305	565962	znf1117	zinc finger protein 1117 [Source:ZFIN;Acc:ZDB-GENE-110914-52]	4
ENSDARG00000075332	0.578724	0.766553	3.03726	0.009614	0.0307425	-2.94096	46017243	46037293		si:ch211-119d14.3	si:ch211-119d14.3 [Source:ZFIN;Acc:ZDB-GENE-081104-100]	8
ENSDARG00000099262	0.577809	1.33014	3.83323	0.00210405	0.0100453	-1.58825	66450508	66577327		si:dkey-16p6.1	si:dkey-16p6.1 [Source:ZFIN;Acc:ZDB-GENE-081103-43]	4
ENSDARG00000096816	0.577601	0.543567	0.598396	0.559948	0.670585	-6.34658	39029244	39030553		si:dkeyp-106c3.2	si:dkeyp-106c3.2 [Source:ZFIN;Acc:ZDB-GENE-070705-527]	12
ENSDARG00000052037	0.577278	2.77295	5.9469	5.02849e-05	0.000747128	1.84832	57303869	57313833	553197	trim35-1	tripartite motif containing 35-1 [Source:ZFIN;Acc:ZDB-GENE-050522-17]	1
ENSDARG00000012035	0.577033	4.00405	7.86381	2.85363e-06	0.00013545	4.55049	16888988	16896529	445148	zgc:100832	zgc:100832 [Source:ZFIN;Acc:ZDB-GENE-040801-53]	23
ENSDARG00000033161	0.576596	1.34613	2.18669	0.0478219	0.105176	-4.61714	36257986	36262308	565781	sst1.2	somatostatin 1, tandem duplicate 2 [Source:ZFIN;Acc:ZDB-GENE-100910-2]	15
ENSDARG00000030417	0.576207	4.49694	10.9144	7.03241e-08	1.96315e-05	8.33471	53597305	53684756	100149562	PKD1	polycystic kidney disease 1 (autosomal dominant) [Source:HGNC Symbol;Acc:HGNC:9008]	1
ENSDARG00000031366	0.57588	3.27199	8.08159	2.12127e-06	0.000115464	5.01822	25531844	25545456	393323	rtn4ip1	reticulon 4 interacting protein 1 [Source:ZFIN;Acc:ZDB-GENE-040426-1314]	17
ENSDARG00000078399	0.57569	6.46327	9.06918	5.91036e-07	5.83865e-05	5.83112	50853464	50899555	100332846	FO704819.2		8
ENSDARG00000101407	0.575352	4.53364	3.24146	0.00649907	0.0230822	-3.56904	46240647	46250912	555962	tgm1l4	transglutaminase 1 like 4 [Source:ZFIN;Acc:ZDB-GENE-050913-29]	23
ENSDARG00000032704	0.575258	2.82393	7.24914	6.79763e-06	0.000222954	3.90504	25545588	25557606	327329	qrsl1	glutaminyl-tRNA synthase (glutamine-hydrolyzing)-like 1 [Source:ZFIN;Acc:ZDB-GENE-030131-5540]	17
ENSDARG00000036292	0.575116	1.58729	4.20931	0.00104091	0.00603799	-0.949655	32621404	32624855	798281	cdx4	caudal type homeobox 4 [Source:ZFIN;Acc:ZDB-GENE-980526-330]	14
ENSDARG00000095139	0.574787	4.41467	4.18591	0.00108707	0.00621475	-1.72911	14651811	14659136		si:dkey-178o8.2	si:dkey-178o8.2 [Source:ZFIN;Acc:ZDB-GENE-090311-39]	23
ENSDARG00000074204	0.574276	2.44966	2.36062	0.0346911	0.0821795	-4.64631	30767179	30835123	792620	commd6	COMM domain containing 6 [Source:ZFIN;Acc:ZDB-GENE-070912-209]	9
ENSDARG00000040482	0.574272	3.27755	5.31655	0.000144048	0.00149487	0.637016	21436672	21612836	567921	osbpl3b	oxysterol binding protein-like 3b [Source:ZFIN;Acc:ZDB-GENE-090109-1]	16
ENSDARG00000103527	0.573768	1.38758	2.13495	0.0525552	0.11289	-4.7159	60835782	60842768		si:dkeyp-35e5.9	si:dkeyp-35e5.9 [Source:ZFIN;Acc:ZDB-GENE-110913-107]	4
ENSDARG00000019595	0.573385	1.27045	3.56924	0.00347212	0.0144945	-2.07025	56529470	56534132	565126	senp8	SUMO/sentrin peptidase family member, NEDD8 specific [Source:ZFIN;Acc:ZDB-GENE-060929-1186]	7
ENSDARG00000101147	0.572522	1.73207	2.17307	0.0490277	0.107237	-4.7563	66047635	66049189		znf987	zinc finger protein 987 [Source:ZFIN;Acc:ZDB-GENE-120709-57]	4
ENSDARG00000103213	0.572427	2.10191	4.14701	0.00116852	0.00654833	-1.20137	52963960	52992446		si:dkey-56m15.8	si:dkey-56m15.8 [Source:ZFIN;Acc:ZDB-GENE-110914-109]	4
ENSDARG00000036775	0.572029	1.43238	4.18818	0.00108251	0.00619968	-0.950332	31700229	31702108	445510	dtd2	D-tyrosyl-tRNA deacylase 2 [Source:ZFIN;Acc:ZDB-GENE-040822-45]	17
ENSDARG00000008796	0.571982	0.398298	3.24038	0.00651253	0.0231132	-2.48273	30202676	30204352		her5	hairy-related 5 [Source:ZFIN;Acc:ZDB-GENE-990415-90]	14
ENSDARG00000017355	0.571852	1.12105	4.05205	0.00139482	0.00743995	-1.1299	5636681	5643460	558005	rsph9	radial spoke head 9 homolog [Source:ZFIN;Acc:ZDB-GENE-051120-129]	4
ENSDARG00000093424	0.571428	0.969538	1.37187	0.193517	0.305327	-5.73094	48478499	48486431		znf1135	zinc finger protein 1135 [Source:ZFIN;Acc:ZDB-GENE-110913-151]	4
ENSDARG00000011537	0.571282	2.80898	3.89108	0.00188659	0.00928379	-1.87579	69083284	69104282	767705	ugt2a5	UDP glucuronosyltransferase 2 family, polypeptide A5 [Source:ZFIN;Acc:ZDB-GENE-060929-796]	5
ENSDARG00000098204	0.570469	1.8791	4.86624	0.000315933	0.00253642	0.182479	561485	582765		CU984600.2		9
ENSDARG00000058566	0.570448	2.59682	3.86712	0.00197373	0.00961928	-1.86435	9856924	9872146	334358	si:dkey-253d23.5	si:dkey-253d23.5 [Source:ZFIN;Acc:ZDB-GENE-050208-729]	22
ENSDARG00000031243	0.570091	0.647527	2.09166	0.0568478	0.120002	-4.58235	54811511	54818889	567724	snai3	snail family zinc finger 3 [Source:ZFIN;Acc:ZDB-GENE-061013-757]	7
ENSDARG00000056226	0.569534	0.953475	2.19391	0.0471949	0.104113	-4.49359	20087737	20101252	553700	creb3l3a	cAMP responsive element binding protein 3-like 3a [Source:ZFIN;Acc:ZDB-GENE-030131-4298]	22
ENSDARG00000078800	0.568976	0.375341	3.17221	0.007422	0.0252891	-2.60404	28151412	28164568	100150270	slc26a10	solute carrier family 26, member 10 [Source:ZFIN;Acc:ZDB-GENE-030131-9845]	23
ENSDARG00000040713	0.568288	5.22716	8.38869	1.40937e-06	9.39143e-05	5.0584	38959694	38964609	553083	rbbp9	retinoblastoma binding protein 9 [Source:ZFIN;Acc:ZDB-GENE-050208-692]	22
ENSDARG00000103222	0.568193	3.26575	5.16887	0.000185802	0.00177024	0.377288	7281346	7305596	101883263	BX005085.5		3
ENSDARG00000056244	0.567888	1.70654	4.1993	0.0010604	0.00611065	-0.998826	25017815	25025985	795694	zgc:171740	zgc:171740 [Source:ZFIN;Acc:ZDB-GENE-071004-29]	21
ENSDARG00000076330	0.566524	1.74659	4.96644	0.000264653	0.00225887	0.393441	21002892	21057122	573998	dusp12	dual specificity phosphatase 12 [Source:ZFIN;Acc:ZDB-GENE-050626-91]	2
ENSDARG00000100584	0.566444	3.37429	4.8716	0.000312943	0.00252382	-0.188603	21779819	21821089	568590	ccdc40	coiled-coil domain containing 40 [Source:ZFIN;Acc:ZDB-GENE-060503-723]	6
ENSDARG00000035961	0.565889	0.468	3.38275	0.00495792	0.0188635	-2.23406	11590018	11644465	562421	KCNG2	potassium channel, voltage gated modifier subfamily G, member 2 [Source:HGNC Symbol;Acc:HGNC:6249]	19
ENSDARG00000075444	0.565635	2.432	4.18671	0.00108546	0.00621096	-1.21457	32678278	32684022		cgref1	cell growth regulator with EF-hand domain 1 [Source:ZFIN;Acc:ZDB-GENE-131121-137]	17
ENSDARG00000019096	0.565543	4.59511	3.40804	0.00472378	0.018203	-3.26288	40417522	40425350	30592	myl7	myosin, light chain 7, regulatory [Source:ZFIN;Acc:ZDB-GENE-991019-3]	8
ENSDARG00000034933	0.565462	4.97959	11.1798	5.30419e-08	1.69917e-05	8.552	3232957	3243584	325751	chchd3b	coiled-coil-helix-coiled-coil-helix domain containing 3b [Source:ZFIN;Acc:ZDB-GENE-030131-4476]	25
ENSDARG00000079815	0.565441	3.26731	6.49824	2.09576e-05	0.000445144	2.63827	4964159	4968904	100002948	lyrm7	LYR motif containing 7 [Source:ZFIN;Acc:ZDB-GENE-070615-32]	10
ENSDARG00000095199	0.565192	1.36735	3.49607	0.00399228	0.0160521	-2.23302	16818439	16820080		si:ch211-13o20.1	si:ch211-13o20.1 [Source:ZFIN;Acc:ZDB-GENE-090313-31]	23
ENSDARG00000092428	0.564789	0.0799111	2.45043	0.0293352	0.0721692	-3.83842	45070801	45071678		si:ch211-224b1.5	si:ch211-224b1.5 [Source:ZFIN;Acc:ZDB-GENE-070912-215]	2
ENSDARG00000100154	0.563687	1.76698	2.63059	0.0208893	0.0554004	-3.96113	42281680	42282420		si:ch73-104f13.3	si:ch73-104f13.3 [Source:ZFIN;Acc:ZDB-GENE-141216-495]	11
ENSDARG00000007950	0.563518	-0.0424062	2.23848	0.0434883	0.0977912	-4.17222	1262516	1346231	567175	itga11b	integrin, alpha 11b [Source:ZFIN;Acc:ZDB-GENE-071009-4]	25
ENSDARG00000090473	0.56308	-0.137183	2.49098	0.0271856	0.0679413	-3.72157	53366124	53385514		si:ch211-269k10.5	si:ch211-269k10.5 [Source:ZFIN;Acc:ZDB-GENE-131121-638]	16
ENSDARG00000078940	0.562512	0.314116	0.514638	0.615518	0.717053	-6.33395	1976663	2118131		pcdh2g12	protocadherin 2 gamma 12 [Source:ZFIN;Acc:ZDB-GENE-030131-3588]	14
ENSDARG00000105166	0.56247	0.865273	3.60138	0.00326594	0.0138138	-1.91291	47736762	47737849		CABZ01089025.1		15
ENSDARG00000098597	0.562161	1.14945	3.7639	0.00239877	0.0110427	-1.67483	3057867	3072064	101885341	CU570791.1		18
ENSDARG00000096829	0.560708	4.30445	5.08	0.00021687	0.00196561	-0.0406004	46153487	46162090	436959	blvrb	biliverdin reductase B [Source:ZFIN;Acc:ZDB-GENE-030131-1516]	18
ENSDARG00000104752	0.559978	0.54645	3.09421	0.00861958	0.0283037	-2.78519	9790006	9803920	794040	COLEC10	collectin sub-family member 10 (C-type lectin) [Source:HGNC Symbol;Acc:HGNC:2220]	16
ENSDARG00000104227	0.559837	5.08981	9.84358	2.32875e-07	3.25807e-05	6.97757	1369427	1372829	445391	nop10	NOP10 ribonucleoprotein homolog (yeast) [Source:ZFIN;Acc:ZDB-GENE-041007-4]	7
ENSDARG00000101229	0.55952	0.959879	2.21309	0.0455646	0.101433	-4.46364	38390566	38405463		CR792418.3		4
ENSDARG00000034667	0.559213	0.977882	2.77501	0.0158751	0.0450831	-3.47553	15606545	15616785	100331214	CABZ01090041.1		22
ENSDARG00000010312	0.558835	4.8577	3.66585	0.00288906	0.0126752	-2.82184	38220813	38246841	84702	cp	ceruloplasmin [Source:ZFIN;Acc:ZDB-GENE-010522-1]	22
ENSDARG00000103981	0.557693	2.67613	3.62238	0.00313799	0.0134005	-2.35354	37983323	37984352	323481	bhlha9	basic helix-loop-helix family, member a9 [Source:ZFIN;Acc:ZDB-GENE-030131-2201]	10
ENSDARG00000096899	0.557339	0.42179	1.56069	0.142812	0.24224	-5.32856	8441288	8444417		si:ch73-166c6.1	si:ch73-166c6.1 [Source:ZFIN;Acc:ZDB-GENE-131119-5]	25
ENSDARG00000103806	0.557327	0.855214	3.20355	0.0069891	0.0242367	-2.65398	6439777	6487154		si:ch211-12p12.4	si:ch211-12p12.4 [Source:ZFIN;Acc:ZDB-GENE-131120-120]	3
ENSDARG00000105230	0.55711	2.68427	5.1312	0.00019836	0.00185147	0.45644	54347408	54355224	570435	fgf4	fibroblast growth factor 4 [Source:ZFIN;Acc:ZDB-GENE-001006-1]	7
ENSDARG00000079462	0.557011	4.52027	8.79738	8.31348e-07	6.97226e-05	5.7373	5969131	5973281	566751			12
ENSDARG00000040157	0.556784	6.05382	7.49033	4.80861e-06	0.000182456	3.65552	3951118	3968498	492466	glt8d1	glycosyltransferase 8 domain containing 1 [Source:ZFIN;Acc:ZDB-GENE-041114-23]	11
ENSDARG00000087994	0.556702	1.13791	3.38512	0.00493549	0.0188148	-2.38339	46501597	46515589		CU138503.1		14
ENSDARG00000018146	0.556492	4.14462	5.93212	5.15085e-05	0.000757167	1.49238	35786596	35894988		gpx1a	glutathione peroxidase 1a [Source:ZFIN;Acc:ZDB-GENE-030410-1]	11
ENSDARG00000078301	0.556132	4.32586	11.0772	5.91097e-08	1.83343e-05	8.54606	686916	695616	100037321	C22H6orf89	chromosome 6 open reading frame 89 [Source:HGNC Symbol;Acc:HGNC:21114]	22
ENSDARG00000018004	0.55522	1.04296	2.55776	0.0239731	0.0616436	-3.8861	23943996	23946789	30696	nkx2.5	NK2 homeobox 5 [Source:ZFIN;Acc:ZDB-GENE-980526-321]	14
ENSDARG00000078500	0.554365	5.38248	7.77639	3.21944e-06	0.000148726	4.16418	14311281	14325497	559007	dap3	death associated protein 3 [Source:ZFIN;Acc:ZDB-GENE-051129-2]	16
ENSDARG00000085514	0.5543	-0.076424	2.11932	0.0540692	0.115371	-4.36061	32293618	32293744		5S_rRNA	5S ribosomal RNA [Source:RFAM;Acc:RF00001]	17
ENSDARG00000038917	0.554142	5.21672	9.61586	3.04404e-07	3.81305e-05	6.67595	54811561	54861231	553029	rad50	RAD50 homolog, double strand break repair protein [Source:ZFIN;Acc:ZDB-GENE-050506-110]	9
ENSDARG00000092584	0.553821	-0.0130159	2.38844	0.0329395	0.0788886	-3.92461	457100	460911	101886651	si:ch1073-385f13.3	si:ch1073-385f13.3 [Source:ZFIN;Acc:ZDB-GENE-131127-357]	25
ENSDARG00000102304	0.553715	3.93662	5.28545	0.000151942	0.00154479	0.416306	45441637	45486757	796000	CCDC171 (2 of 2)	coiled-coil domain containing 171 [Source:HGNC Symbol;Acc:HGNC:29828]	23
ENSDARG00000069929	0.553706	4.81235	5.9378	5.10349e-05	0.000754366	1.3579	53238144	53303526		PLEKHG4B (1 of 2)	pleckstrin homology domain containing, family G (with RhoGef domain) member 4B [Source:HGNC Symbol;Acc:HGNC:29399]	16
ENSDARG00000023082	0.553557	4.60558	3.43015	0.00452815	0.0176395	-3.22311	5408167	5416298	664718	krt1-19d	keratin, type 1, gene 19d [Source:ZFIN;Acc:ZDB-GENE-060316-1]	19
ENSDARG00000041060	0.553019	2.61652	3.40632	0.00473931	0.0182484	-2.75063	30973828	31186924	327284	zgc:92326	zgc:92326 [Source:ZFIN;Acc:ZDB-GENE-040718-159]	15
ENSDARG00000069335	0.552857	3.56858	6.06766	4.13638e-05	0.000670224	1.85885	19765239	19776199	793278	BCL6B	B-cell CLL/lymphoma 6, member B [Source:HGNC Symbol;Acc:HGNC:1002]	7
ENSDARG00000099106	0.552599	3.25568	3.77814	0.00233497	0.0108456	-2.21243	44725291	44738612	550372	afmid	arylformamidase [Source:ZFIN;Acc:ZDB-GENE-050417-166]	11
ENSDARG00000077881	0.552596	4.49843	5.48125	0.000108832	0.00123501	0.632204	11412343	11513888	566148	chl1a	cell adhesion molecule L1-like a [Source:ZFIN;Acc:ZDB-GENE-090313-201]	23
ENSDARG00000017038	0.552551	2.27754	3.80238	0.00223034	0.0104969	-1.90049	44495475	44509945	557059	zgc:152670	zgc:152670 [Source:ZFIN;Acc:ZDB-GENE-060929-954]	2
ENSDARG00000103624	0.552442	7.83175	3.95859	0.0016617	0.00848284	-2.55875	45680201	45684275		si:ch73-226i7.5	si:ch73-226i7.5 [Source:ZFIN;Acc:ZDB-GENE-141222-72]	7
ENSDARG00000079698	0.55235	0.354338	2.04729	0.0615848	0.127631	-4.57979	11480856	11484341	436801	asb13a.1	ankyrin repeat and SOCS box containing 13a, tandem duplicate 1 [Source:ZFIN;Acc:ZDB-GENE-040718-261]	4
ENSDARG00000045351	0.552205	3.51553	6.47672	2.16691e-05	0.000454818	2.54463	20778125	20782393	393780	ccdc58	coiled-coil domain containing 58 [Source:ZFIN;Acc:ZDB-GENE-040426-1780]	24
ENSDARG00000092181	0.551986	4.54017	8.07657	2.13571e-06	0.000115927	4.74183	51248475	51264716		im:7140055	im:7140055 [Source:ZFIN;Acc:ZDB-GENE-041111-101]	20
ENSDARG00000036834	0.55189	7.30155	3.84492	0.00205815	0.00986954	-2.75882	5433426	5448173	30328	krt92	keratin 92 [Source:ZFIN;Acc:ZDB-GENE-050417-363]	19
ENSDARG00000036834	0.55189	7.30155	3.84492	0.00205815	0.00986954	-2.75882	5433426	5448173	550522	krt92	keratin 92 [Source:ZFIN;Acc:ZDB-GENE-050417-363]	19
ENSDARG00000035559	0.551767	6.85631	4.97546	0.000260482	0.00223635	-0.603113	23582427	23594005	30590	tp53	tumor protein p53 [Source:ZFIN;Acc:ZDB-GENE-990415-270]	5
ENSDARG00000039878	0.550511	5.5899	7.40064	5.46455e-06	0.000196246	3.57744	7764651	7794434	559106	ambra1b	autophagy/beclin-1 regulator 1b [Source:ZFIN;Acc:ZDB-GENE-050208-235]	25
ENSDARG00000069850	0.55035	4.91933	6.34416	2.66526e-05	0.000513121	2.01794	22013894	22015044	553799	mrpl30	mitochondrial ribosomal protein L30 [Source:ZFIN;Acc:ZDB-GENE-050522-240]	9
ENSDARG00000036438	0.549756	7.3657	8.31085	1.56168e-06	9.781e-05	4.74903	9293106	9309587	445291	ndufv1	NADH dehydrogenase (ubiquinone) flavoprotein 1 [Source:ZFIN;Acc:ZDB-GENE-040808-73]	19
ENSDARG00000061496	0.549555	2.04548	4.35825	0.00079082	0.00491663	-0.791267	25652258	25655837		si:ch211-250e5.2	si:ch211-250e5.2 [Source:ZFIN;Acc:ZDB-GENE-030131-8384]	22
ENSDARG00000079296	0.549076	0.184704	2.14972	0.0511611	0.110468	-4.37168	11587838	11596336	494052	gcga	glucagon a [Source:ZFIN;Acc:ZDB-GENE-010219-1]	22
ENSDARG00000100602	0.548623	2.71624	3.66488	0.00289436	0.012687	-2.28415	25613641	25617746		CR388166.1		21
ENSDARG00000098657	0.548552	2.02032	2.38552	0.0331192	0.0792629	-4.47565	9285195	9286265		si:dkey-75l11.1	si:dkey-75l11.1 [Source:ZFIN;Acc:ZDB-GENE-141216-117]	11
ENSDARG00000092124	0.54855	2.72437	7.29974	6.31761e-06	0.000214327	4.00108	5722411	5726538		cox14	COX14 cytochrome c oxidase assembly factor [Source:ZFIN;Acc:ZDB-GENE-060503-626]	22
ENSDARG00000104157	0.548432	0.917225	2.77235	0.0159558	0.0452463	-3.46551	43682978	43700865		si:ch211-232h12.2	si:ch211-232h12.2 [Source:ZFIN;Acc:ZDB-GENE-130613-4]	12
ENSDARG00000070669	0.548369	0.962174	3.33967	0.0053842	0.0200329	-2.42559	11944459	11947164	799527	cxcr3.3	chemokine (C-X-C motif) receptor 3, tandem duplicate 3 [Source:ZFIN;Acc:ZDB-GENE-100922-34]	16
ENSDARG00000069189	0.547033	1.78657	1.38887	0.188411	0.299377	-5.95822	19131914	19139062		si:dkey-242h9.3	si:dkey-242h9.3 [Source:ZFIN;Acc:ZDB-GENE-060503-347]	18
ENSDARG00000037178	0.546964	5.97627	7.67566	3.70376e-06	0.000160335	3.93945	29027828	29056964	570746	zic2b	zic family member 2 (odd-paired homolog, Drosophila) b [Source:ZFIN;Acc:ZDB-GENE-030219-92]	1
ENSDARG00000039356	0.546565	3.43795	5.94886	5.0125e-05	0.000746564	1.69111	4517335	4526276	570908	zgc:194209	zgc:194209 [Source:ZFIN;Acc:ZDB-GENE-081022-75]	4
ENSDARG00000083375	0.546484	1.3225	3.15694	0.00764259	0.0258202	-2.86	12038628	12038726		BX649415.1		17
ENSDARG00000101807	0.545586	1.34166	4.24562	0.000973248	0.0057509	-0.82259	67567117	67588945	101885268	si:ch211-120c15.3	si:ch211-120c15.3 [Source:ZFIN;Acc:ZDB-GENE-110913-99]	4
ENSDARG00000103530	0.545571	3.62455	6.66629	1.6184e-05	0.000376045	2.82275	7377369	7570829	503754	zgc:113102	zgc:113102 [Source:ZFIN;Acc:ZDB-GENE-050306-35]	3
ENSDARG00000071240	0.545383	3.43238	5.96063	4.91756e-05	0.000741876	1.71219	25534335	25567292	792787	aars2	alanyl-tRNA synthetase 2, mitochondrial (putative) [Source:ZFIN;Acc:ZDB-GENE-041008-213]	22
ENSDARG00000098608	0.545269	2.15794	5.15297	0.000190999	0.00180654	0.625897	6325743	6327047		si:dkey-224j12.6	si:dkey-224j12.6 [Source:ZFIN;Acc:ZDB-GENE-141216-480]	11
ENSDARG00000053973	0.54515	7.69753	4.31254	0.000860178	0.005238	-1.87868	37934447	37944777	569489	fetub	fetuin B [Source:ZFIN;Acc:ZDB-GENE-050208-4]	22
ENSDARG00000046012	0.544858	2.68416	2.69347	0.0185398	0.050627	-4.11352	39917631	39950359	541497	slc47a1	solute carrier family 47 (multidrug and toxin extrusion), member 1 [Source:ZFIN;Acc:ZDB-GENE-050327-20]	21
ENSDARG00000079783	0.54482	4.93819	5.69952	7.54991e-05	0.000964504	0.924761	18997280	19002518	100534720	isg20	interferon stimulated exonuclease gene [Source:ZFIN;Acc:ZDB-GENE-100422-17]	25
ENSDARG00000095013	0.544804	0.095429	1.19384	0.254056	0.373557	-5.70456	75364892	75437482		si:dkey-240n22.3	si:dkey-240n22.3 [Source:ZFIN;Acc:ZDB-GENE-070705-409]	4
ENSDARG00000097523	0.5447	3.78271	6.10069	3.92263e-05	0.00065125	1.86211	59855208	59884369	556746	si:ch73-364h19.1	si:ch73-364h19.1 [Source:ZFIN;Acc:ZDB-GENE-031010-45]	3
ENSDARG00000014233	0.544554	0.95254	2.68316	0.0189068	0.0513777	-3.63654	50052433	50075400	571702	sept8b	septin 8b [Source:ZFIN;Acc:ZDB-GENE-070424-3]	14
ENSDARG00000100397	0.544469	0.514605	2.98529	0.0106207	0.0330884	-2.97853	5094288	5119142	393845	pde6c	phosphodiesterase 6C, cGMP-specific, cone, alpha prime [Source:ZFIN;Acc:ZDB-GENE-040426-1664]	12
ENSDARG00000026322	0.544222	3.76914	7.51616	4.63563e-06	0.00017963	4.09467	36848876	36864590	492491	dhrs13a.1	dehydrogenase/reductase (SDR family) member 13a, tandem duplicate 1 [Source:ZFIN;Acc:ZDB-GENE-041114-58]	10
ENSDARG00000078696	0.544125	5.55946	7.36006	5.79193e-06	0.000202107	3.52013	26318066	26339147	100001241	synpo2lb	synaptopodin 2-like b [Source:ZFIN;Acc:ZDB-GENE-090828-5]	12
ENSDARG00000090568	0.544084	3.34131	7.45588	5.05012e-06	0.000186902	4.10121	23843537	23846005	100007768	MRPL52	mitochondrial ribosomal protein L52 [Source:HGNC Symbol;Acc:HGNC:16655]	7
ENSDARG00000078991	0.543087	5.3038	7.1037	8.40545e-06	0.000251919	3.16512	11542289	11547011	100002956	NAT8	N-acetyltransferase 8 (GCN5-related, putative) [Source:HGNC Symbol;Acc:HGNC:18069]	13
ENSDARG00000104217	0.542967	3.80444	6.86209	1.20327e-05	0.000309011	3.08983	160258	168068	503792	gpc2	glypican 2 [Source:ZFIN;Acc:ZDB-GENE-050302-31]	14
ENSDARG00000045143	0.542563	2.28888	1.89606	0.0805985	0.157435	-5.37895	20227991	20228755	405772	hbbe2	hemoglobin beta embryonic-2 [Source:ZFIN;Acc:ZDB-GENE-040702-1]	12
ENSDARG00000078256	0.542517	0.667098	2.39695	0.0324203	0.0779009	-4.07156	25588421	25594777	100534921	OVOL1 (2 of 2)	ovo-like zinc finger 1 [Source:HGNC Symbol;Acc:HGNC:8525]	21
ENSDARG00000101642	0.54237	1.492	2.31184	0.0379798	0.0880191	-4.44603	8533012	8540255	567653	si:ch211-155m12.1	si:ch211-155m12.1 [Source:ZFIN;Acc:ZDB-GENE-060526-51]	5
ENSDARG00000076268	0.54185	1.55441	3.46392	0.0042451	0.0168536	-2.34448	5031096	5034674	568961	C5H9orf172 (1 of 2)	chromosome 9 open reading frame 172 [Source:HGNC Symbol;Acc:HGNC:37284]	5
ENSDARG00000104403	0.541816	0.114727	2.30213	0.0386692	0.0892237	-4.10064	3885881	3920079	100002307	oscp1a	organic solute carrier partner 1a [Source:ZFIN;Acc:ZDB-GENE-080204-2]	19
ENSDARG00000051940	0.53998	0.984393	3.24525	0.00645207	0.022957	-2.60758	69154214	69175547	100006320	ugt2a4	UDP glucuronosyltransferase 2 family, polypeptide A4 [Source:ZFIN;Acc:ZDB-GENE-080721-23]	5
ENSDARG00000051940	0.53998	0.984393	3.24525	0.00645207	0.022957	-2.60758	69154214	69175547	100384900	ugt2a4	UDP glucuronosyltransferase 2 family, polypeptide A4 [Source:ZFIN;Acc:ZDB-GENE-080721-23]	5
ENSDARG00000051940	0.53998	0.984393	3.24525	0.00645207	0.022957	-2.60758	69154214	69175547	553952	ugt2a4	UDP glucuronosyltransferase 2 family, polypeptide A4 [Source:ZFIN;Acc:ZDB-GENE-080721-23]	5
ENSDARG00000051940	0.53998	0.984393	3.24525	0.00645207	0.022957	-2.60758	69154214	69175547	791613	ugt2a4	UDP glucuronosyltransferase 2 family, polypeptide A4 [Source:ZFIN;Acc:ZDB-GENE-080721-23]	5
ENSDARG00000041895	0.539653	8.69564	9.05015	6.05177e-07	5.91288e-05	5.72029	38885440	38924880	266992	cad	carbamoyl-phosphate synthetase 2, aspartate transcarbamylase, and dihydroorotase [Source:ZFIN;Acc:ZDB-GENE-021030-4]	20
ENSDARG00000077284	0.539633	2.04622	4.22824	0.00100505	0.0058837	-1.0341	38488410	38554053	555247	gdpd5a	glycerophosphodiester phosphodiesterase domain containing 5a [Source:ZFIN;Acc:ZDB-GENE-091204-253]	10
ENSDARG00000104580	0.539613	3.62814	4.59165	0.000516753	0.00361931	-0.770917	62877575	62896266		znf1099	zinc finger protein 1099 [Source:ZFIN;Acc:ZDB-GENE-060503-829]	4
ENSDARG00000005423	0.539498	4.52785	3.85667	0.002013	0.00974869	-2.38473	31262742	31267537	323107	pgam1a	phosphoglycerate mutase 1a [Source:ZFIN;Acc:ZDB-GENE-030131-1827]	13
ENSDARG00000033955	0.538794	0.464319	3.1322	0.00801384	0.026769	-2.69696	44912847	44927926		CABZ01088025.1		23
ENSDARG00000092337	0.53842	5.19949	7.14873	7.86844e-06	0.000242519	3.25086	16573954	16577781		gas5	growth arrest-specific 5 [Source:ZFIN;Acc:ZDB-GENE-081104-166]	8
ENSDARG00000004964	0.538396	4.65805	4.77364	0.000372554	0.00286054	-0.67998	4570393	4811289	387527	cyp4t8	cytochrome P450, family 4, subfamily T, polypeptide 8 [Source:ZFIN;Acc:ZDB-GENE-031219-3]	16
ENSDARG00000088523	0.538317	-0.0543176	1.53743	0.148372	0.249428	-5.2403	47686564	47703891		si:dkey-5i16.5	si:dkey-5i16.5 [Source:ZFIN;Acc:ZDB-GENE-131120-160]	4
ENSDARG00000098092	0.538292	3.22434	3.12098	0.00818828	0.0272306	-3.46265	42914461	42916359		CABZ01060580.1		7
ENSDARG00000092980	0.537782	1.21	3.00316	0.0102631	0.0323001	-3.11663	39145235	39149820		si:dkey-166k9.2	si:dkey-166k9.2 [Source:ZFIN;Acc:ZDB-GENE-041014-343]	20
ENSDARG00000099903	0.537582	1.77554	3.75817	0.00242493	0.011128	-1.84736	41490154	41494093		AL929185.2		11
ENSDARG00000014646	0.536862	4.36002	3.61305	0.00319417	0.0135719	-2.81475	32792471	32802645	541429	aoc2	amine oxidase, copper containing 2 [Source:ZFIN;Acc:ZDB-GENE-050320-133]	3
ENSDARG00000091233	0.536806	1.41706	1.87847	0.0831274	0.161198	-5.14141	48408502	48421596		trbc1	T cell receptor beta constant 1 [Source:ZFIN;Acc:ZDB-GENE-101111-4]	17
ENSDARG00000093416	0.536775	0.287235	2.20064	0.0466162	0.103151	-4.31192	36912568	36922937		si:dkey-193b15.7	si:dkey-193b15.7 [Source:ZFIN;Acc:ZDB-GENE-070912-415]	2
ENSDARG00000103163	0.53635	4.88473	5.47646	0.000109718	0.0012422	0.544653	49253750	49294783	406309	arid4b	AT rich interactive domain 4B (RBP1-like) [Source:ZFIN;Acc:ZDB-GENE-040426-1976]	13
ENSDARG00000013312	0.535806	1.90317	4.05476	0.00138777	0.00741548	-1.32189	27494383	27826751		cadps2	Ca++-dependent secretion activator 2 [Source:ZFIN;Acc:ZDB-GENE-030903-1]	25
ENSDARG00000017605	0.535492	2.94402	5.56074	9.51891e-05	0.00113628	1.14765	23957389	23964572	415238	rpp40	ribonuclease P/MRP 40 subunit [Source:ZFIN;Acc:ZDB-GENE-040625-161]	2
ENSDARG00000043960	0.535265	5.19808	5.81233	6.26603e-05	0.000854462	1.07376	162255	166354	406587	rpf2	ribosome production factor 2 homolog [Source:ZFIN;Acc:ZDB-GENE-040426-2501]	20
ENSDARG00000062423	0.535052	2.53532	5.92997	5.16893e-05	0.000757167	1.87539	24397664	24402015	767707	FTCDNL1	formiminotransferase cyclodeaminase N-terminal like [Source:HGNC Symbol;Acc:HGNC:48661]	9
ENSDARG00000101539	0.534697	1.7907	1.76537	0.101171	0.186648	-5.43064	60433689	60461460		znf997	zinc finger protein 997 [Source:ZFIN;Acc:ZDB-GENE-110914-80]	4
ENSDARG00000026582	0.534682	0.938669	2.08023	0.0580346	0.121968	-4.67918	31259890	31268694	550498	iscub	iron-sulfur cluster assembly enzyme b [Source:ZFIN;Acc:ZDB-GENE-050417-332]	5
ENSDARG00000068516	0.534575	4.24316	5.75698	6.86456e-05	0.000907124	1.16953	43441820	43506534	569074	hapln1b	hyaluronan and proteoglycan link protein 1b [Source:ZFIN;Acc:ZDB-GENE-050920-1]	10
ENSDARG00000094271	0.534466	1.10752	2.40097	0.0321783	0.0775143	-4.181	19183790	19186267		si:ch73-222f22.2	si:ch73-222f22.2 [Source:ZFIN;Acc:ZDB-GENE-100921-20]	8
ENSDARG00000100690	0.533183	0.760232	1.75768	0.102515	0.18848	-5.13699	58118379	58118905	103910341	TRIM14 (18 of 27)	tripartite motif containing 14 [Source:HGNC Symbol;Acc:HGNC:16283]	3
ENSDARG00000099557	0.532831	2.03439	1.77477	0.0995476	0.184477	-5.49001	44272224	44274696		si:ch211-189a15.6	si:ch211-189a15.6 [Source:ZFIN;Acc:ZDB-GENE-141219-28]	7
ENSDARG00000028973	0.532485	-0.000147106	2.00057	0.0669642	0.136052	-4.56945	10716662	10729640	550629	tekt2	tektin 2 (testicular) [Source:ZFIN;Acc:ZDB-GENE-040113-1]	19
ENSDARG00000098096	0.531863	2.44312	3.6759	0.00283439	0.0124897	-2.18765	5593325	5611131		SLC12A1	solute carrier family 12 (sodium/potassium/chloride transporter), member 1 [Source:HGNC Symbol;Acc:HGNC:10910]	18
ENSDARG00000068857	0.531303	1.40386	2.96202	0.0111047	0.0342589	-3.24653	76194376	76200216	559296	gbp4	guanylate binding protein 4 [Source:ZFIN;Acc:ZDB-GENE-060531-46]	4
ENSDARG00000068857	0.531303	1.40386	2.96202	0.0111047	0.0342589	-3.24653	76194376	76200216	100001368	gbp4	guanylate binding protein 4 [Source:ZFIN;Acc:ZDB-GENE-060531-46]	4
ENSDARG00000087032	0.531294	4.80966	8.57634	1.10354e-06	8.39469e-05	5.38517	7537100	7570064	324358	RBBP8NL	RBBP8 N-terminal like [Source:HGNC Symbol;Acc:HGNC:16144]	23
ENSDARG00000087657	0.531292	3.85313	5.98581	4.72076e-05	0.000724085	1.65214	33294765	33349529	559001	fasn	fatty acid synthase [Source:ZFIN;Acc:ZDB-GENE-030131-7802]	12
ENSDARG00000099755	0.530788	6.4927	5.79211	6.47806e-05	0.000873211	0.877007	44869603	44895836	550259	pfklb	phosphofructokinase, liver b [Source:ZFIN;Acc:ZDB-GENE-050417-62]	11
ENSDARG00000053364	0.530768	0.566189	2.40451	0.0319662	0.0771461	-4.03294	32414785	32434169	100192208	pax10	paired box 10 [Source:ZFIN;Acc:ZDB-GENE-081022-10]	3
ENSDARG00000053571	0.530645	3.73853	4.82427	0.000340395	0.00267673	-0.369316	43669402	43671207	103909024	adob	2-aminoethanethiol (cysteamine) dioxygenase b [Source:ZFIN;Acc:ZDB-GENE-040426-2267]	17
ENSDARG00000053571	0.530645	3.73853	4.82427	0.000340395	0.00267673	-0.369316	43669402	43671207	406474	adob	2-aminoethanethiol (cysteamine) dioxygenase b [Source:ZFIN;Acc:ZDB-GENE-040426-2267]	17
ENSDARG00000102111	0.530307	2.96588	6.80125	1.31863e-05	0.000327412	3.18771	223940	227457	100009630	zbtb49	zinc finger and BTB domain containing 49 [Source:ZFIN;Acc:ZDB-GENE-070209-170]	14
ENSDARG00000004904	0.530082	2.50081	4.21628	0.00102756	0.00598499	-1.17853	16794798	16835301	373082	gys2	glycogen synthase 2 [Source:ZFIN;Acc:ZDB-GENE-030826-31]	4
ENSDARG00000075748	0.5299	2.21788	3.26427	0.00622103	0.022326	-2.90958	179069	197220	556951	NCKAP1L	NCK-associated protein 1-like [Source:HGNC Symbol;Acc:HGNC:4862]	11
ENSDARG00000007034	0.529809	6.48366	2.97013	0.0109336	0.0338701	-4.38684	54933638	54955030	406264	hnrpkl	heterogeneous nuclear ribonucleoprotein K, like [Source:ZFIN;Acc:ZDB-GENE-040426-1923]	5
ENSDARG00000094282	0.52968	3.61728	6.04029	4.32282e-05	0.000688716	1.80117	19375376	19543693		DNAH11	dynein, axonemal, heavy chain 11 [Source:HGNC Symbol;Acc:HGNC:2942]	16
ENSDARG00000041991	0.529396	4.80088	6.35567	2.61751e-05	0.000506727	2.05889	35953797	35968163	402808	rrp9	ribosomal RNA processing 9, small subunit (SSU) processome component, homolog (yeast) [Source:ZFIN;Acc:ZDB-GENE-060427-1]	11
ENSDARG00000057929	0.528373	3.82199	6.09088	3.98491e-05	0.000654913	1.83627	10002607	10011387	568328	naf1	nuclear assembly factor 1 homolog (S. cerevisiae) [Source:ZFIN;Acc:ZDB-GENE-030131-4546]	4
ENSDARG00000018846	0.528325	3.65947	3.96448	0.0016434	0.00840893	-1.96387	32557416	32580360	565316	dgat2	diacylglycerol O-acyltransferase 2 [Source:ZFIN;Acc:ZDB-GENE-050913-15]	10
ENSDARG00000060315	0.528279	4.26107	5.53323	9.96954e-05	0.00116618	0.776515	36916525	36922738	565728	rabgap1l2	RAB GTPase activating protein 1-like 2 [Source:ZFIN;Acc:ZDB-GENE-070912-414]	2
ENSDARG00000099042	0.52815	0.775057	2.35433	0.0350995	0.0828987	-4.17244	64468579	64482709	794225	CFAP157	cilia and flagella associated protein 157 [Source:HGNC Symbol;Acc:HGNC:27843]	5
ENSDARG00000013390	0.528008	0.0829648	2.98312	0.0106649	0.0331904	-2.89063	59006698	59054055	100334461	ARHGAP9	Rho GTPase activating protein 9 [Source:HGNC Symbol;Acc:HGNC:14130]	6
ENSDARG00000100894	0.527491	2.14383	4.04777	0.00140602	0.00748354	-1.39963	643986	656501		si:ch211-193k8.5	si:ch211-193k8.5 [Source:ZFIN;Acc:ZDB-GENE-030131-5121]	17
ENSDARG00000014329	0.527313	8.07453	5.99269	4.66849e-05	0.000719667	1.14491	22065025	22075667	266985	npm1a	nucleophosmin 1a (nucleolar phosphoprotein B23, numatrin) [Source:ZFIN;Acc:ZDB-GENE-021028-1]	10
ENSDARG00000078552	0.526751	4.11733	6.57351	1.86577e-05	0.000411967	2.55897	26946960	26958792	794613	grhl3	grainyhead-like transcription factor 3 [Source:ZFIN;Acc:ZDB-GENE-030131-9854]	17
ENSDARG00000041569	0.526502	6.08177	3.26602	0.00620021	0.0222734	-3.78053	17419404	17426543	566132	ces2	carboxylesterase 2 (intestine, liver) [Source:ZFIN;Acc:ZDB-GENE-061013-99]	18
ENSDARG00000041220	0.526331	1.80288	3.13915	0.00790781	0.0265236	-3.02815	17402592	17410003		ftr53	finTRIM family, member 53 [Source:ZFIN;Acc:ZDB-GENE-030616-515]	9
ENSDARG00000026376	0.526326	4.71018	8.17181	1.87907e-06	0.000108882	4.84312	71221821	71243376	568448	aco1	aconitase 1, soluble [Source:ZFIN;Acc:ZDB-GENE-031118-76]	7
ENSDARG00000095585	0.526164	2.3687	3.49116	0.00402987	0.0161699	-2.52008	43985085	43985871		si:ch1073-418f12.2	si:ch1073-418f12.2 [Source:ZFIN;Acc:ZDB-GENE-090312-69]	10
ENSDARG00000078643	0.525575	0.768699	1.64705	0.123704	0.217539	-5.30163	20709000	20713490	100537676	vtcn1	V-set domain containing T cell activation inhibitor 1 [Source:ZFIN;Acc:ZDB-GENE-070912-388]	9
ENSDARG00000028098	0.525482	6.33791	6.19865	3.35441e-05	0.000592154	1.58127	13465672	13467781	503885	fut9d	fucosyltransferase 9d [Source:ZFIN;Acc:ZDB-GENE-050309-15]	8
ENSDARG00000044125	0.524866	3.96879	4.74113	0.000394858	0.00298027	-0.580551	24086074	24093669	436734	txn	thioredoxin [Source:ZFIN;Acc:ZDB-GENE-040718-162]	7
ENSDARG00000100426	0.524491	2.56849	5.03302	0.00023544	0.0020853	0.308433	25374133	25377004	556719	fam167b	family with sequence similarity 167, member B [Source:ZFIN;Acc:ZDB-GENE-131121-390]	17
ENSDARG00000061948	0.524135	4.40642	4.85795	0.000320615	0.00256177	-0.469628	23196181	23205527	559784	amotl2b	angiomotin like 2b [Source:ZFIN;Acc:ZDB-GENE-061103-307]	2
ENSDARG00000045166	0.523804	0.296196	2.65321	0.0200126	0.0536957	-3.53101	17632985	17635031	777671	bhlha15	basic helix-loop-helix family, member a15 [Source:ZFIN;Acc:ZDB-GENE-070803-3]	12
ENSDARG00000093440	0.523455	2.13256	4.89692	0.000299217	0.00244542	0.17383	22953366	22968944	678516	tnfaip6	tumor necrosis factor, alpha-induced protein 6 [Source:ZFIN;Acc:ZDB-GENE-060421-2654]	9
ENSDARG00000103409	0.523103	7.92335	7.71345	3.51354e-06	0.000156523	3.87415	3955795	3986463	406350	uhrf1	ubiquitin-like with PHD and ring finger domains 1 [Source:ZFIN;Acc:ZDB-GENE-040426-2039]	22
ENSDARG00000077855	0.522937	1.78618	4.36477	0.0007814	0.00487994	-0.712021	1981133	1997548	100124611	znrf2a	zinc and ring finger 2a [Source:ZFIN;Acc:ZDB-GENE-070820-15]	19
ENSDARG00000019355	0.522928	2.99727	6.78957	1.3421e-05	0.000331975	3.16223	16263559	16271714	555268	coa7	cytochrome c oxidase assembly factor 7 [Source:ZFIN;Acc:ZDB-GENE-041014-16]	20
ENSDARG00000045562	0.522354	3.61831	6.96345	1.03418e-05	0.000279547	3.29096	14729854	14735640	494060	pus1	pseudouridylate synthase 1 [Source:ZFIN;Acc:ZDB-GENE-041212-26]	21
ENSDARG00000034714	0.521898	4.97891	7.38268	5.60697e-06	0.000199348	3.64409	25381423	25420857	567227	esyt1a	extended synaptotagmin-like protein 1a [Source:ZFIN;Acc:ZDB-GENE-090311-55]	23
ENSDARG00000088330	0.521781	7.81415	2.12334	0.0536756	0.114744	-5.99441	54865772	54884490	100334599	si:ch211-5k11.2	si:ch211-5k11.2 [Source:ZFIN;Acc:ZDB-GENE-061207-39]	3
ENSDARG00000088330	0.521781	7.81415	2.12334	0.0536756	0.114744	-5.99441	54865772	54884490	572729	si:ch211-5k11.2	si:ch211-5k11.2 [Source:ZFIN;Acc:ZDB-GENE-061207-39]	3
ENSDARG00000031203	0.521649	4.15921	7.18249	7.48974e-06	0.00023506	3.50475	52716371	52869865	692293	commd1	copper metabolism (Murr1) domain containing 1 [Source:ZFIN;Acc:ZDB-GENE-060512-329]	1
ENSDARG00000096287	0.521523	1.46198	3.24172	0.00649591	0.0230752	-2.73878	28768753	28779106		si:ch211-76l23.6	si:ch211-76l23.6 [Source:ZFIN;Acc:ZDB-GENE-120215-113]	3
ENSDARG00000042440	0.520019	3.59184	3.04763	0.00942477	0.030291	-3.70209	30747904	30769869	387298	p2rx7	purinergic receptor P2X, ligand-gated ion channel, 7 [Source:ZFIN;Acc:ZDB-GENE-030319-6]	8
ENSDARG00000096603	0.519879	3.31521	3.69218	0.00274812	0.0122465	-2.39393	35742338	35760296	559540	bmb	brambleberry [Source:ZFIN;Acc:ZDB-GENE-030131-5577]	25
ENSDARG00000101636	0.519655	2.24645	4.52568	0.000582402	0.00396955	-0.533945	141366	221025	393615	zgc:64201	zgc:64201 [Source:ZFIN;Acc:ZDB-GENE-040426-1402]	13
ENSDARG00000023950	0.519563	1.14917	2.78713	0.0155124	0.0443039	-3.4997	3604536	3614262	393243	znhit3	zinc finger, HIT-type containing 3 [Source:ZFIN;Acc:ZDB-GENE-040426-1114]	5
ENSDARG00000054259	0.519486	5.92569	8.59861	1.07223e-06	8.2816e-05	5.25396	38235802	38263863	393617	nat10	N-acetyltransferase 10 [Source:ZFIN;Acc:ZDB-GENE-040426-1543]	18
ENSDARG00000035391	0.519425	3.22942	5.03258	0.000235625	0.0020853	0.140396	34653304	34664364	550275	ptcd2	pentatricopeptide repeat domain 2 [Source:ZFIN;Acc:ZDB-GENE-050417-82]	5
ENSDARG00000056279	0.519169	1.4103	3.61663	0.00317251	0.0135149	-2.01786	36510821	36522296	368731	ccdc157	coiled-coil domain containing 157 [Source:ZFIN;Acc:ZDB-GENE-030616-155]	8
ENSDARG00000103766	0.518919	3.0474	1.83052	0.0903895	0.171522	-5.7022	42327135	42392779	792207	cyp2aa7	cytochrome P450, family 2, subfamily AA, polypeptide 7 [Source:ZFIN;Acc:ZDB-GENE-071004-48]	23
ENSDARG00000096497	0.518904	0.826887	1.25786	0.23076	0.348045	-5.82834	39860154	39865990		si:dkey-22h13.3	si:dkey-22h13.3 [Source:ZFIN;Acc:ZDB-GENE-120703-47]	4
ENSDARG00000034518	0.518285	2.52392	5.92484	5.21224e-05	0.00076066	1.86927	32236986	32281769	449878	trdmt1	tRNA aspartic acid methyltransferase 1 [Source:ZFIN;Acc:ZDB-GENE-041008-138]	24
ENSDARG00000088124	0.51818	1.65063	2.98541	0.0106183	0.0330874	-3.27243	34485151	34490301	565838	adrb2a	adrenoceptor beta 2, surface a [Source:ZFIN;Acc:ZDB-GENE-100414-3]	14
ENSDARG00000097683	0.518174	2.91823	4.02541	0.00146605	0.00773438	-1.65079	29107158	29177256	569585	sptbn5	spectrin, beta, non-erythrocytic 5 [Source:ZFIN;Acc:ZDB-GENE-131121-26]	17
ENSDARG00000098080	0.518135	6.2513	9.99534	1.95326e-07	3.05097e-05	7.02077	33947976	33971847	793727	gnl2	guanine nucleotide binding protein-like 2 (nucleolar) [Source:ZFIN;Acc:ZDB-GENE-040426-2317]	16
ENSDARG00000078442	0.51751	3.82503	7.54394	4.45695e-06	0.000177019	4.12273	58418610	58446084	100332577	NOP9	NOP9 nucleolar protein [Source:HGNC Symbol;Acc:HGNC:19826]	2
ENSDARG00000092347	0.516423	0.0359549	1.56865	0.140949	0.240214	-5.21995	39688224	39692389		si:dkey-161j23.6	si:dkey-161j23.6 [Source:ZFIN;Acc:ZDB-GENE-091204-173]	24
ENSDARG00000104783	0.515143	3.20119	4.07668	0.00133212	0.00719087	-1.62883	57885271	57889928	792547	ZNF507 (7 of 11)	zinc finger protein 507 [Source:HGNC Symbol;Acc:HGNC:23783]	1
ENSDARG00000069230	0.514969	0.990706	3.71369	0.00263822	0.0118568	-1.73198	18414340	18425079	558115	IQCA1L	IQ motif containing with AAA domain 1 like [Source:HGNC Symbol;Acc:HGNC:22831]	8
ENSDARG00000095744	0.514963	9.02995	2.67642	0.01915	0.0519088	-5.03384	16752771	16755262	564835	si:dkey-269i1.4	si:dkey-269i1.4 [Source:ZFIN;Acc:ZDB-GENE-121214-37]	12
ENSDARG00000075648	0.514884	4.20347	4.97361	0.000261331	0.00224173	-0.211293	3873150	3986392	100000009	sema5bb	sema domain, seven thrombospondin repeats (type 1 and type 1-like), transmembrane domain (TM) and short cytoplasmic domain, (semaphorin) 5Bb [Source:ZFIN;Acc:ZDB-GENE-130530-778]	6
ENSDARG00000004392	0.513644	2.37792	4.13576	0.00119322	0.0066354	-1.29728	26804793	26814928	373093	hdr	hematopoietic death receptor [Source:ZFIN;Acc:ZDB-GENE-030826-5]	5
ENSDARG00000101979	0.512998	0.956734	2.66841	0.0194434	0.052551	-3.66467	1169968	1186507	100334248	eps8l3a	EPS8-like 3a [Source:ZFIN;Acc:ZDB-GENE-091204-460]	22
ENSDARG00000061196	0.512763	3.74014	5.54772	9.72953e-05	0.00114928	0.926848	31001409	31037320	100001725	emilin2a	elastin microfibril interfacer 2a [Source:ZFIN;Acc:ZDB-GENE-060503-247]	2
ENSDARG00000052480	0.512634	6.68178	9.31146	4.38853e-07	4.84499e-05	6.129	48790597	48836753	794079	pdcd11	programmed cell death 11 [Source:ZFIN;Acc:ZDB-GENE-030131-4076]	1
ENSDARG00000009218	0.512561	2.21708	4.95317	0.000270911	0.00229371	0.253976	23381804	23387569	566565	mars2	methionyl-tRNA synthetase 2, mitochondrial [Source:ZFIN;Acc:ZDB-GENE-111201-1]	14
ENSDARG00000093677	0.511965	0.756072	2.63435	0.020741	0.0551502	-3.67428	32492251	32493761	101884119	si:ch211-56a11.2	si:ch211-56a11.2 [Source:ZFIN;Acc:ZDB-GENE-091204-123]	24
ENSDARG00000096876	0.511899	1.22684	2.91951	0.0120461	0.0365063	-3.27726	37334120	37336776		si:dkey-61o18.2	si:dkey-61o18.2 [Source:ZFIN;Acc:ZDB-GENE-131127-321]	11
ENSDARG00000077047	0.511792	2.62963	3.09635	0.00858414	0.028211	-3.34545	13791042	13858302	564351	ptprnb	protein tyrosine phosphatase, receptor type, Nb [Source:ZFIN;Acc:ZDB-GENE-100505-1]	6
ENSDARG00000100959	0.511511	1.47979	1.73755	0.106113	0.193428	-5.37664	36888324	36894231		si:dkey-3p4.7	si:dkey-3p4.7 [Source:ZFIN;Acc:ZDB-GENE-131119-47]	4
ENSDARG00000052437	0.511437	1.03209	2.75259	0.0165679	0.0465271	-3.53179	56983074	56984954	569807	mia	melanoma inhibitory activity [Source:ZFIN;Acc:ZDB-GENE-081022-66]	5
ENSDARG00000098171	0.511141	5.75025	2.67442	0.0192229	0.0520846	-4.85895	14197044	14276820	323315	zgc:162193	zgc:162193 [Source:ZFIN;Acc:ZDB-GENE-030131-2035]	15
ENSDARG00000070116	0.511063	1.76249	2.04438	0.0619077	0.128191	-4.97929	7261665	7274119	447900	nit1	nitrilase 1 [Source:ZFIN;Acc:ZDB-GENE-040912-65]	7
ENSDARG00000102221	0.510955	1.95535	4.85742	0.000320916	0.00256274	0.146389	18741560	18751237	561303	HACD4	3-hydroxyacyl-CoA dehydratase 4 [Source:HGNC Symbol;Acc:HGNC:20920]	7
ENSDARG00000053066	0.510623	0.592814	1.66594	0.119834	0.212321	-5.22683	49883211	49889765	558552	tubb1	tubulin, beta 1 class VI [Source:ZFIN;Acc:ZDB-GENE-110408-5]	6
ENSDARG00000092893	0.510458	0.686529	2.78698	0.0155169	0.0443104	-3.38174	8836235	8837127		si:ch211-71m22.2	si:ch211-71m22.2 [Source:ZFIN;Acc:ZDB-GENE-070705-194]	2
ENSDARG00000095907	0.510245	2.76792	4.07852	0.00132753	0.00717801	-1.51002	6270465	6287133		si:ch211-274k16.6	si:ch211-274k16.6 [Source:ZFIN;Acc:ZDB-GENE-110408-32]	22
ENSDARG00000042807	0.509864	2.95883	5.20216	0.000175396	0.0016983	0.512754	24725902	24760750	567144	slc16a4	solute carrier family 16, member 4 [Source:ZFIN;Acc:ZDB-GENE-070112-602]	8
ENSDARG00000096310	0.509184	3.33718	4.44751	0.000671537	0.00439174	-0.964868	5696328	5731623	336342	TAF1C	TATA box binding protein (TBP)-associated factor, RNA polymerase I, C, 110kDa [Source:HGNC Symbol;Acc:HGNC:11534]	21
ENSDARG00000100544	0.509003	1.54776	3.64101	0.00302875	0.0130763	-2.00776	1484668	1494411	100006445	zgc:173486	zgc:173486 [Source:ZFIN;Acc:ZDB-GENE-080305-13]	22
ENSDARG00000016613	0.508532	1.60527	3.93146	0.00174858	0.00880871	-1.47527	18857648	18862389	564111	mcat	malonyl CoA:ACP acyltransferase (mitochondrial) [Source:ZFIN;Acc:ZDB-GENE-041111-231]	4
ENSDARG00000104742	0.508401	0.86172	3.70676	0.00267315	0.0119753	-1.71578	68795418	68810879		CABZ01057488.2		7
ENSDARG00000099751	0.508156	1.20725	2.55435	0.0241282	0.0619077	-3.93792	51396947	51424387		si:dkey-250k10.4	si:dkey-250k10.4 [Source:ZFIN;Acc:ZDB-GENE-120703-22]	4
ENSDARG00000096932	0.507707	3.82862	7.57413	4.271e-06	0.000172794	4.16651	6078572	6089020	101886867	si:ch211-37e10.2	si:ch211-37e10.2 [Source:ZFIN;Acc:ZDB-GENE-131121-415]	24
ENSDARG00000075618	0.507702	3.20822	6.68027	1.58424e-05	0.000371109	2.94202	25689650	25768562	559308	slc36a1	solute carrier family 36 (proton/amino acid symporter), member 1 [Source:ZFIN;Acc:ZDB-GENE-061117-1]	14
ENSDARG00000000887	0.507035	3.73429	3.40477	0.00475341	0.0182775	-3.0587	32174671	32181077	405758	zgc:56699	zgc:56699 [Source:ZFIN;Acc:ZDB-GENE-040426-2099]	23
ENSDARG00000101135	0.506864	3.46543	1.51754	0.153275	0.25593	-6.28185	21592999	21608008		si:dkey-85k7.7	si:dkey-85k7.7 [Source:ZFIN;Acc:ZDB-GENE-040128-7]	7
ENSDARG00000101792	0.506759	4.08795	5.3842	0.000128322	0.00138081	0.554447	21604782	21638532		SEC14L1	SEC14-like lipid binding 1 [Source:HGNC Symbol;Acc:HGNC:10698]	6
ENSDARG00000032631	0.506719	1.77057	2.78811	0.0154835	0.0442278	-3.6742	4878691	4901536	100317356	ltb4r	leukotriene B4 receptor [Source:ZFIN;Acc:ZDB-GENE-070705-164]	7
ENSDARG00000032631	0.506719	1.77057	2.78811	0.0154835	0.0442278	-3.6742	4878691	4901536	100329657	ltb4r	leukotriene B4 receptor [Source:ZFIN;Acc:ZDB-GENE-070705-164]	7
ENSDARG00000100123	0.506008	2.26999	3.05023	0.00937786	0.03017	-3.33021	46076774	46086623		BX324142.2		4
ENSDARG00000086805	0.50577	2.21579	5.0319	0.000235905	0.00208684	0.395376	32500000	32537712	100334805	ccdc129	coiled-coil domain containing 129 [Source:ZFIN;Acc:ZDB-GENE-091204-197]	24
ENSDARG00000038669	0.505429	1.03698	1.31662	0.210903	0.325328	-5.82012	42155797	42167864	570622	gbp2	guanylate binding protein 2 [Source:ZFIN;Acc:ZDB-GENE-070912-618]	2
ENSDARG00000059908	0.505309	5.06674	6.44407	2.27974e-05	0.000467454	2.15489	51817272	51826584	559409	CCDC86	coiled-coil domain containing 86 [Source:HGNC Symbol;Acc:HGNC:28359]	1
ENSDARG00000078166	0.505007	4.08584	7.65304	3.8228e-06	0.000162393	4.22526	5114581	5128717	100005357	ETAA1 (2 of 2)	Ewing tumor-associated antigen 1 [Source:HGNC Symbol;Acc:HGNC:24648]	13
ENSDARG00000099425	0.504816	4.63384	3.85138	0.0020332	0.00981005	-2.41877	17609	42424		CFI	complement factor I [Source:HGNC Symbol;Acc:HGNC:5394]	KN150402.1
ENSDARG00000035427	0.504721	4.26395	6.72189	1.48699e-05	0.000358732	2.763	32674997	32681003	394040	surf6	surfeit 6 [Source:ZFIN;Acc:ZDB-GENE-040426-1333]	5
ENSDARG00000042934	0.504469	5.91156	3.66835	0.00287538	0.0126289	-2.98494	25441724	25444400	321449	ctgfa	connective tissue growth factor a [Source:ZFIN;Acc:ZDB-GENE-030131-102]	20
ENSDARG00000040816	0.504348	0.486155	2.60915	0.0217546	0.057138	-3.65344	16849641	16850708		si:dkey-27n14.1	si:dkey-27n14.1 [Source:ZFIN;Acc:ZDB-GENE-100922-123]	16
ENSDARG00000008703	0.504179	5.38249	10.4909	1.11594e-07	2.20269e-05	7.71061	53981770	53999263	100333019	apeh	acylaminoacyl-peptide hydrolase [Source:ZFIN;Acc:ZDB-GENE-030131-9870]	8
ENSDARG00000102937	0.504113	3.74085	5.74973	6.94729e-05	0.000914805	1.27668	13450868	13468536	338155	hspbp1	HSPA (heat shock 70kDa) binding protein, cytoplasmic cochaperone 1 [Source:ZFIN;Acc:ZDB-GENE-030219-55]	3
ENSDARG00000045565	0.503983	5.98626	9.23533	4.81583e-07	5.05538e-05	6.09301	14714559	14729569	554096	noc4l	nucleolar complex associated 4 homolog [Source:ZFIN;Acc:ZDB-GENE-050522-98]	21
ENSDARG00000026787	0.50392	2.27093	4.93152	0.000281461	0.00235346	0.20099	11917877	11928965	334529	aqp7	aquaporin 7 [Source:ZFIN;Acc:ZDB-GENE-030131-6461]	21
ENSDARG00000104531	0.503918	1.88278	4.70285	0.000422908	0.00312676	-0.115858	22524105	22549060	564410	zcchc4	zinc finger, CCHC domain containing 4 [Source:ZFIN;Acc:ZDB-GENE-080204-65]	12
ENSDARG00000056233	0.503815	4.42041	5.61511	8.68995e-05	0.00106598	0.883205	19657806	19671281	402849	TMEM179B (1 of 2)	transmembrane protein 179B [Source:HGNC Symbol;Acc:HGNC:33744]	7
ENSDARG00000030440	0.503645	6.49575	4.4412	0.00067933	0.00443231	-1.56908	45331482	45338401	724003	rsrp1	arginine/serine-rich protein 1 [Source:ZFIN;Acc:ZDB-GENE-060616-210]	13
ENSDARG00000060256	0.503362	2.79078	5.36408	0.000132803	0.00141431	0.84145	42206032	42225585	556362	alkbh8	alkB homolog 8, tRNA methyltransferase [Source:ZFIN;Acc:ZDB-GENE-100922-251]	16
ENSDARG00000097536	0.502944	3.66664	3.86259	0.00199065	0.00966681	-2.16127	18853379	18857126		si:dkey-197a4.1	si:dkey-197a4.1 [Source:ZFIN;Acc:ZDB-GENE-131122-30]	15
ENSDARG00000090035	0.502742	1.75322	3.91	0.00182061	0.00906407	-1.55492	10266180	10445867	403306	rtn4r	reticulon 4 receptor [Source:ZFIN;Acc:ZDB-GENE-040310-1]	5
ENSDARG00000088040	0.50242	2.14678	3.7966	0.00225485	0.0105669	-1.87643	40862860	40873614	557652	MDP1	magnesium-dependent phosphatase 1 [Source:HGNC Symbol;Acc:HGNC:28781]	23
ENSDARG00000091667	0.501888	0.170804	1.40556	0.183505	0.293443	-5.47029	36639060	36645285	100329793	si:dkey-234i14.3	si:dkey-234i14.3 [Source:ZFIN;Acc:ZDB-GENE-131121-422]	25
ENSDARG00000101865	0.501243	3.51314	2.79221	0.0153628	0.0440052	-4.16267	21843649	21862676	554014	pcdh1g30	protocadherin 1 gamma 30 [Source:ZFIN;Acc:ZDB-GENE-050609-23]	10
ENSDARG00000102066	0.500741	1.32146	2.83537	0.0141482	0.0412272	-3.45834	19082043	19117052	561440	ntn4	netrin 4 [Source:ZFIN;Acc:ZDB-GENE-050310-1]	7
ENSDARG00000077764	0.500389	3.12484	3.15461	0.00767679	0.0259043	-3.37197	3356647	3380556	569067	FAAH	fatty acid amide hydrolase [Source:HGNC Symbol;Acc:HGNC:3553]	6
ENSDARG00000051785	0.500279	3.33148	4.19791	0.00106314	0.00611807	-1.43358	1699971	1726309	796505	dhx33	DEAH (Asp-Glu-Ala-His) box polypeptide 33 [Source:ZFIN;Acc:ZDB-GENE-131127-77]	5
ENSDARG00000092152	0.500216	0.311339	1.56287	0.1423	0.241652	-5.29841	2244231	2250317		si:dkey-4c15.9	si:dkey-4c15.9 [Source:ZFIN;Acc:ZDB-GENE-050420-80]	22
ENSDARG00000096803	0.500201	2.66374	4.579	0.00052872	0.0036807	-0.544533	51576769	51578157		si:ch73-91k6.6	si:ch73-91k6.6 [Source:ZFIN;Acc:ZDB-GENE-130603-26]	20
ENSDARG00000041372	0.50007	2.80591	6.83318	1.25671e-05	0.000318541	3.27259	49741394	49754748	566166	C8H9orf64	chromosome 9 open reading frame 64 [Source:HGNC Symbol;Acc:HGNC:28144]	8
ENSDARG00000013539	0.499885	0.260523	2.22544	0.0445428	0.0996577	-4.26448	15826890	15863480	30177	ikzf1	IKAROS family zinc finger 1 (Ikaros) [Source:ZFIN;Acc:ZDB-GENE-980526-304]	13
ENSDARG00000099774	0.499726	5.44626	7.64037	3.89127e-06	0.000163525	3.95463	67510407	67521267	405812	cyb5b	cytochrome b5 type B [Source:ZFIN;Acc:ZDB-GENE-040426-2614]	7
ENSDARG00000043898	0.499533	3.25955	7.62008	4.00362e-06	0.000165052	4.35983	24792764	24796536	550527	timm10b	translocase of inner mitochondrial membrane 10 homolog B (yeast) [Source:ZFIN;Acc:ZDB-GENE-050417-370]	10
ENSDARG00000095777	0.499216	0.764709	2.22796	0.0443372	0.0993228	-4.38699	39885386	39891083		TRIM14 (9 of 27)	tripartite motif containing 14 [Source:HGNC Symbol;Acc:HGNC:16283]	4
ENSDARG00000070406	0.499125	1.65481	2.71289	0.017868	0.0493721	-3.77903	32214389	32215327		BX511021.1		3
ENSDARG00000079848	0.499028	6.38172	7.87895	2.79488e-06	0.000134519	4.19514	34205451	34239033	393559	gmps	guanine monphosphate synthase [Source:ZFIN;Acc:ZDB-GENE-040426-1503]	18
ENSDARG00000035149	0.498765	1.66945	3.46219	0.00425918	0.0168924	-2.37925	60898934	60904277		pex12	peroxisomal biogenesis factor 12 [Source:ZFIN;Acc:ZDB-GENE-040426-929]	5
ENSDARG00000092134	0.498416	3.54646	7.64193	3.88275e-06	0.000163519	4.32898	26858644	26884207	560482	rad54b	RAD54 homolog B (S. cerevisiae) [Source:ZFIN;Acc:ZDB-GENE-060810-50]	16
ENSDARG00000056511	0.497812	1.24706	2.85076	0.0137383	0.0403089	-3.40955	26838500	26849684	436678	arr3a	arrestin 3a, retinal (X-arrestin) [Source:ZFIN;Acc:ZDB-GENE-040718-102]	10
ENSDARG00000007409	0.49723	1.90874	3.3416	0.00536436	0.0199819	-2.67516	30441722	30445349	447887	ppifa	peptidylprolyl isomerase Fa [Source:ZFIN;Acc:ZDB-GENE-040912-52]	13
ENSDARG00000036985	0.49718	2.90158	6.32345	2.75344e-05	0.000522887	2.43961	5385509	5553420		plxnb2b	plexin b2b [Source:ZFIN;Acc:ZDB-GENE-080902-1]	25
ENSDARG00000053773	0.497026	3.14821	3.52468	0.00378006	0.0154435	-2.67063	27417663	27430564	606659	vgll2b	vestigial-like family member 2b [Source:ZFIN;Acc:ZDB-GENE-050809-113]	17
ENSDARG00000021352	0.496953	1.85487	4.48635	0.000625606	0.00419094	-0.505485	33790458	33936260	798689	gria1a	glutamate receptor, ionotropic, AMPA 1a [Source:ZFIN;Acc:ZDB-GENE-020125-1]	14
ENSDARG00000067546	0.496543	0.983802	2.71084	0.0179377	0.0495014	-3.59536	9172667	9173449		FAM109B	family with sequence similarity 109, member B [Source:HGNC Symbol;Acc:HGNC:27161]	5
ENSDARG00000094388	0.496474	2.128	1.75704	0.102628	0.188643	-5.54624	427546	430714		celsr2	cadherin, EGF LAG seven-pass G-type receptor 2 [Source:ZFIN;Acc:ZDB-GENE-070122-2]	22
ENSDARG00000015866	0.496436	8.83284	3.85513	0.00201886	0.00977301	-2.77857	24063946	24065322	322327	apoa2	apolipoprotein A-II [Source:ZFIN;Acc:ZDB-GENE-030131-1046]	16
ENSDARG00000002506	0.496315	5.15584	6.11749	3.8184e-05	0.00063883	1.59881	41593009	41601114	436785	C7H16orf87	chromosome 16 open reading frame 87 [Source:HGNC Symbol;Acc:HGNC:33754]	7
ENSDARG00000103093	0.496103	2.49428	4.03103	0.00145072	0.00767419	-1.52667	31263984	31286021	450072	alg14	ALG14, UDP-N-acetylglucosaminyltransferase subunit [Source:ZFIN;Acc:ZDB-GENE-041010-195]	24
ENSDARG00000075225	0.496082	3.95965	5.17497	0.000183849	0.00175505	0.212282	30939807	30961921	101884554	si:ch211-223a10.1	si:ch211-223a10.1 [Source:ZFIN;Acc:ZDB-GENE-090313-86]	13
ENSDARG00000100213	0.495598	3.63409	5.38161	0.000128889	0.00138462	0.661385	57886405	57895140		CR388052.1		4
ENSDARG00000100952	0.495076	3.15215	3.45229	0.00434052	0.0171225	-2.81065	2774426	2779553	335475	wu:fj16a03	wu:fj16a03 [Source:EntrezGene;Acc:335475]	13
ENSDARG00000093569	0.494775	3.77017	3.75193	0.00245373	0.0112284	-2.40092	16091184	16140026	555648	bckdhbl	branched chain keto acid dehydrogenase E1, beta polypeptide, like [Source:ZFIN;Acc:ZDB-GENE-060830-1]	3
ENSDARG00000024416	0.493945	3.88277	5.42378	0.000119965	0.00132281	0.674183	2213210	2222343	402856	twistnb	TWIST neighbor [Source:ZFIN;Acc:ZDB-GENE-041007-3]	19
ENSDARG00000078520	0.493935	5.58898	5.38742	0.00012762	0.00137657	0.270767	76581353	76590118		ikbip	IKBKB interacting protein [Source:ZFIN;Acc:ZDB-GENE-131122-26]	4
ENSDARG00000104874	0.493761	3.73051	4.93763	0.000278442	0.00233421	-0.160447	757	2460		FZD6	frizzled class receptor 6 [Source:HGNC Symbol;Acc:HGNC:4044]	KN149776.1
ENSDARG00000101706	0.493537	0.733529	3.03093	0.00973133	0.031006	-2.94582	16296246	16310229	450005	csrp3	cysteine and glycine-rich protein 3 (cardiac LIM protein) [Source:ZFIN;Acc:ZDB-GENE-041010-119]	7
ENSDARG00000102548	0.493523	2.57789	4.85978	0.000319577	0.00255623	-0.00744341	44514875	44519222		si:ch211-127b16.4	si:ch211-127b16.4 [Source:ZFIN;Acc:ZDB-GENE-131121-118]	12
ENSDARG00000092407	0.493443	2.46914	4.8695	0.000314109	0.00252905	0.0382014	26951249	26955883	799827	TRIM35 (21 of 38)	tripartite motif containing 35 [Source:HGNC Symbol;Acc:HGNC:16285]	16
ENSDARG00000079076	0.493292	0.269158	2.71173	0.0179076	0.049434	-3.42063	10084964	10093767		hgfb	hepatocyte growth factor b [Source:ZFIN;Acc:ZDB-GENE-041014-3]	18
ENSDARG00000045567	0.493171	3.48054	6.8312	1.26045e-05	0.000318803	3.11657	14709613	14719245	445172	phpt1	phosphohistidine phosphatase 1 [Source:ZFIN;Acc:ZDB-GENE-040801-85]	21
ENSDARG00000101195	0.493042	2.12927	2.95817	0.0111869	0.0344583	-3.46248	103570	106640	553637	cyp1c1	cytochrome P450, family 1, subfamily C, polypeptide 1 [Source:ZFIN;Acc:ZDB-GENE-050522-501]	KN150425.1
ENSDARG00000025285	0.492974	4.57596	7.69081	3.62624e-06	0.000158524	4.17758	2512322	2526362	393890	panx1a	pannexin 1a [Source:ZFIN;Acc:ZDB-GENE-040426-766]	15
ENSDARG00000090785	0.492917	3.66476	6.60604	1.77476e-05	0.000399086	2.71645	31417517	31802038	445230	diaph3	diaphanous-related formin 3 [Source:ZFIN;Acc:ZDB-GENE-040801-144]	11
ENSDARG00000061481	0.492596	1.40062	4.47891	0.000634155	0.00422359	-0.407723	29770121	29789185		CABZ01041812.1		24
ENSDARG00000071648	0.49256	2.19219	3.54945	0.00360561	0.0149179	-2.35957	6312935	6332626	553751	zgc:113298	zgc:113298 [Source:ZFIN;Acc:ZDB-GENE-050522-40]	22
ENSDARG00000098430	0.491973	0.363783	1.91133	0.0784592	0.154072	-4.79894	53663094	53670133	101885608	znf1078	zinc finger protein 1078 [Source:ZFIN;Acc:ZDB-GENE-080218-3]	4
ENSDARG00000059123	0.491853	6.06913	7.24921	6.79691e-06	0.000222954	3.28838	20228069	20274277	555443	plcd1a	phospholipase C, delta 1a [Source:ZFIN;Acc:ZDB-GENE-071004-78]	24
ENSDARG00000057504	0.491541	2.58698	4.06832	0.00135306	0.00727976	-1.48105	9096750	9113436	100003805	si:dkey-202g17.3	si:dkey-202g17.3 [Source:ZFIN;Acc:ZDB-GENE-131127-371]	15
ENSDARG00000054318	0.49141	0.262106	2.94167	0.0115458	0.0353576	-3.00326	28103754	28132737	565828	stk33	serine/threonine kinase 33 [Source:ZFIN;Acc:ZDB-GENE-040724-242]	7
ENSDARG00000098324	0.491355	1.85061	3.39219	0.00486924	0.0186273	-2.56335	70942037	70948011	101885937	CABZ01054394.4		4
ENSDARG00000031915	0.491119	5.38119	3.6271	0.00310993	0.0133299	-2.9901	29822183	29849765	373126	hif1an	hypoxia inducible factor 1, alpha subunit inhibitor [Source:ZFIN;Acc:ZDB-GENE-030826-19]	13
ENSDARG00000105291	0.490736	-0.0411361	1.90403	0.079476	0.155647	-4.71107	45171825	45172979		FP015855.1		17
ENSDARG00000054641	0.490699	0.221578	2.5051	0.0264738	0.0666227	-3.77563	40382465	40390138	571146	fam46ab	family with sequence similarity 46, member Ab [Source:ZFIN;Acc:ZDB-GENE-071004-35]	23
ENSDARG00000073789	0.490629	1.15062	3.03196	0.009712	0.0309545	-3.04854	31074039	31083852	101882987	BX537350.1		22
ENSDARG00000095046	0.490163	4.97571	8.43945	1.31861e-06	8.96114e-05	5.16821	36538074	36547093	796456	pold2	polymerase (DNA directed), delta 2, regulatory subunit [Source:ZFIN;Acc:ZDB-GENE-030616-157]	8
ENSDARG00000055708	0.489777	4.50048	5.38099	0.000129027	0.00138477	0.453818	29489562	29490353	793663	timm8b	translocase of inner mitochondrial membrane 8 homolog B (yeast) [Source:ZFIN;Acc:ZDB-GENE-031019-1]	5
ENSDARG00000077839	0.489699	3.47407	6.44143	2.28912e-05	0.000468887	2.49672	223147	245345	570735	DHX30	DEAH (Asp-Glu-Ala-His) box helicase 30 [Source:HGNC Symbol;Acc:HGNC:16716]	2
ENSDARG00000040156	0.489265	3.17544	5.28833	0.000151193	0.00153975	0.61142	46980636	47386724	567181	grm4	glutamate receptor, metabotropic 4 [Source:ZFIN;Acc:ZDB-GENE-030131-5781]	6
ENSDARG00000099634	0.4891	-0.0257013	1.89712	0.0804478	0.157219	-4.72575	357448	413825	790915	elna	elastin a [Source:ZFIN;Acc:ZDB-GENE-061212-1]	15
ENSDARG00000052344	0.488449	5.86731	8.11088	2.03919e-06	0.000113306	4.58154	61936766	61958022	492761	tbl3	transducin (beta)-like 3 [Source:ZFIN;Acc:ZDB-GENE-041114-104]	3
ENSDARG00000086481	0.487718	3.00107	5.60685	8.81085e-05	0.0010781	1.21262	45000523	45011046		mogat3a	monoacylglycerol O-acyltransferase 3a [Source:ZFIN;Acc:ZDB-GENE-080305-11]	23
ENSDARG00000074565	0.487591	1.04271	4.16359	0.00113306	0.00639919	-0.906998	3479750	3501708	555828	pusl1	pseudouridylate synthase-like 1 [Source:ZFIN;Acc:ZDB-GENE-101110-1]	11
ENSDARG00000090914	0.487008	4.26685	4.62647	0.000485237	0.00345807	-0.866388	38237952	38246773	556200	si:ch211-117k10.3	si:ch211-117k10.3 [Source:ZFIN;Acc:ZDB-GENE-141212-273]	11
ENSDARG00000003750	0.48673	6.72499	7.24889	6.80008e-06	0.000222954	3.22882	25546736	25574185	570437	pfas	phosphoribosylformylglycinamidine synthase [Source:ZFIN;Acc:ZDB-GENE-030131-4420]	20
ENSDARG00000070048	0.486152	1.44582	4.21698	0.00102622	0.00597894	-0.901474	6976750	6979759	100126026	ZNF707 (1 of 2)	zinc finger protein 707 [Source:HGNC Symbol;Acc:HGNC:27815]	11
ENSDARG00000076843	0.486118	1.3264	3.01619	0.0100101	0.0316927	-3.12506	21973681	21978131	563760	BX649262.1		13
ENSDARG00000102375	0.485664	1.35101	2.6969	0.0184195	0.0504323	-3.72035	43249305	43258995		BDP1 (2 of 2)	B double prime 1, subunit of RNA polymerase III transcription initiation factor IIIB [Source:HGNC Symbol;Acc:HGNC:13652]	5
ENSDARG00000078069	0.485619	9.04533	9.74953	2.5996e-07	3.42698e-05	6.61098	48003903	48010821	30733	rrm2	ribonucleotide reductase M2 polypeptide [Source:ZFIN;Acc:ZDB-GENE-990415-25]	19
ENSDARG00000069422	0.485492	5.8216	8.23934	1.71713e-06	0.000102883	4.76844	30365089	30372509	100003787	nhp2	NHP2 ribonucleoprotein homolog (yeast) [Source:ZFIN;Acc:ZDB-GENE-030131-533]	21
ENSDARG00000095121	0.485423	1.42219	2.16187	0.0500404	0.108734	-4.68287	45645732	45651823		BX942815.1		4
ENSDARG00000053896	0.485245	1.10905	2.61956	0.0213302	0.0563032	-3.79374	37268235	37273459	100038803	slc30a1b	solute carrier family 30 (zinc transporter), member 1b [Source:ZFIN;Acc:ZDB-GENE-070424-43]	17
ENSDARG00000020982	0.484654	4.21528	6.96396	1.03341e-05	0.000279547	3.15458	53674394	53697273	777736	prickle2a	prickle homolog 2a [Source:ZFIN;Acc:ZDB-GENE-061110-112]	8
ENSDARG00000055893	0.484346	2.38866	4.72257	0.000408206	0.00305155	-0.208776	29628050	29643290	550322	nmnat1	nicotinamide nucleotide adenylyltransferase 1 [Source:ZFIN;Acc:ZDB-GENE-050417-101]	23
ENSDARG00000098261	0.484304	1.34419	3.25813	0.00629474	0.0225079	-2.67663	11218425	11235248	447899	rtkn2b	rhotekin 2b [Source:ZFIN;Acc:ZDB-GENE-040912-64]	21
ENSDARG00000029011	0.484156	5.35434	7.18696	7.44102e-06	0.000234524	3.28505	27230017	27252789	406253	xpnpep1	X-prolyl aminopeptidase (aminopeptidase P) 1, soluble [Source:ZFIN;Acc:ZDB-GENE-040426-999]	22
ENSDARG00000102279	0.484001	2.67252	5.27346	0.000155105	0.00156799	0.710503	48831408	48847408	100332706	zmiz1b	zinc finger, MIZ-type containing 1b [Source:ZFIN;Acc:ZDB-GENE-120206-3]	12
ENSDARG00000102279	0.484001	2.67252	5.27346	0.000155105	0.00156799	0.710503	48831408	48847408	103911965	zmiz1b	zinc finger, MIZ-type containing 1b [Source:ZFIN;Acc:ZDB-GENE-120206-3]	12
ENSDARG00000069910	0.483957	5.91635	6.99486	9.87039e-06	0.000272426	2.91267	33962805	33974335	415217	gtf2f2a	general transcription factor IIF, polypeptide 2a [Source:ZFIN;Acc:ZDB-GENE-040625-131]	1
ENSDARG00000011410	0.483638	3.49611	5.30584	0.000146716	0.00151371	0.561819	7444604	7462597	557979	AADAT	aminoadipate aminotransferase [Source:HGNC Symbol;Acc:HGNC:17929]	7
ENSDARG00000102282	0.483509	0.730058	1.53694	0.148493	0.249544	-5.44629	4727	5821		CABZ01063297.1		KN150317.1
ENSDARG00000096229	0.482722	2.49002	4.70582	0.000420655	0.00311719	-0.265716	37648493	37664425	561004	C3H17orf53	chromosome 17 open reading frame 53 [Source:HGNC Symbol;Acc:HGNC:28460]	3
ENSDARG00000062021	0.482537	1.55717	4.93932	0.00027761	0.00233366	0.387787	18584939	18593174	566663	CCDC181	coiled-coil domain containing 181 [Source:HGNC Symbol;Acc:HGNC:28051]	8
ENSDARG00000045755	0.482233	3.20092	6.45415	2.24424e-05	0.000462602	2.58166	11054452	11056888	564488	ccdc59	coiled-coil domain containing 59 [Source:ZFIN;Acc:ZDB-GENE-041210-91]	4
ENSDARG00000091280	0.482125	3.37214	0.725443	0.481148	0.60039	-7.11671	45588009	45595293	100536808	si:ch211-66k16.27	si:ch211-66k16.27 [Source:ZFIN;Acc:ZDB-GENE-120709-9]	2
ENSDARG00000043304	0.482118	6.09788	7.31257	6.20174e-06	0.000211129	3.38185	17326563	17343921	321130	nop2	NOP2 nucleolar protein homolog (yeast) [Source:ZFIN;Acc:ZDB-GENE-050309-7]	16
ENSDARG00000058978	0.481946	3.01787	2.5575	0.0239849	0.0616436	-4.45832	1033504	1047688	569178	BEND2	BEN domain containing 2 [Source:HGNC Symbol;Acc:HGNC:28509]	23
ENSDARG00000007744	0.48183	5.95192	6.30003	2.85688e-05	0.000534735	1.79073	25700061	25721066	325037	tsr1	TSR1, 20S rRNA accumulation, homolog (S. cerevisiae) [Source:ZFIN;Acc:ZDB-GENE-030131-3762]	15
ENSDARG00000103456	0.481676	3.50588	5.47884	0.000109277	0.00123904	0.86472	42381303	42392857	553537	cyp2aa11	cytochrome P450, family 2, subfamily AA, polypeptide 11 [Source:ZFIN;Acc:ZDB-GENE-110114-3]	23
ENSDARG00000003527	0.481184	5.43584	7.02238	9.47618e-06	0.000267435	3.0186	45387035	45408308	192312	mak16	MAK16 homolog (S. cerevisiae) [Source:ZFIN;Acc:ZDB-GENE-020419-35]	8
ENSDARG00000090286	0.480831	6.00488	3.23918	0.00652762	0.0231574	-3.82345	10556860	10560171	322701	serpina1	serpin peptidase inhibitor, clade A (alpha-1 antiproteinase, antitrypsin), member 1 [Source:ZFIN;Acc:ZDB-GENE-030131-1421]	20
ENSDARG00000057992	0.480499	3.49021	3.06196	0.00916932	0.0296733	-3.64849	9134644	9143264	566538	fstb	follistatin b [Source:ZFIN;Acc:ZDB-GENE-031118-139]	10
ENSDARG00000098375	0.480387	5.73275	8.99553	6.4779e-07	6.08501e-05	5.8088	15846073	15905331	327078	polr1a	polymerase (RNA) I polypeptide A [Source:ZFIN;Acc:ZDB-GENE-030131-5286]	14
ENSDARG00000104026	0.480252	1.26995	2.18818	0.0476924	0.10494	-4.59376	60849425	60869960		si:dkeyp-35e5.5	si:dkeyp-35e5.5 [Source:ZFIN;Acc:ZDB-GENE-050420-335]	4
ENSDARG00000093019	0.480044	3.45308	3.46123	0.00426699	0.0169062	-2.87512	8898327	8903869		si:dkey-83k24.5	si:dkey-83k24.5 [Source:ZFIN;Acc:ZDB-GENE-081104-440]	8
ENSDARG00000070757	0.479811	1.10723	1.72355	0.108681	0.196952	-5.28609	10736052	10743231	553308	si:ch211-182e10.4	si:ch211-182e10.4 [Source:ZFIN;Acc:ZDB-GENE-041014-76]	20
ENSDARG00000045200	0.479776	1.43033	3.50529	0.00392262	0.0158666	-2.23319	6536958	6544924	406252	dusp19b	dual specificity phosphatase 19b [Source:ZFIN;Acc:ZDB-GENE-040502-1]	7
ENSDARG00000100660	0.479338	0.879225	2.64015	0.0205142	0.0547336	-3.69563	16217	28312	553517	ZC3HAV1	zinc finger CCCH-type, antiviral 1 [Source:HGNC Symbol;Acc:HGNC:23721]	4
ENSDARG00000079145	0.478986	3.56575	3.59717	0.0032922	0.0139038	-2.64417	8286253	8295853		CABZ01077217.1		22
ENSDARG00000089720	0.478779	3.06775	3.66824	0.00287594	0.0126289	-2.37383	8255199	8277047	100334619	CABZ01077218.1		22
ENSDARG00000040582	0.478713	0.642498	2.74379	0.0168479	0.0471465	-3.44961	34169983	34180768	565816	C18H3orf33	chromosome 3 open reading frame 33 [Source:HGNC Symbol;Acc:HGNC:26434]	18
ENSDARG00000002754	0.478684	2.67518	5.01918	0.000241226	0.00211381	0.256228	29999332	30011715	393192	pdcd2l	programmed cell death 2-like [Source:ZFIN;Acc:ZDB-GENE-040426-967]	25
ENSDARG00000043658	0.478372	5.84699	7.0152	9.57741e-06	0.000267824	2.95261	27134330	27196527	791793	cxadr	coxsackie virus and adenovirus receptor [Source:ZFIN;Acc:ZDB-GENE-020814-2]	10
ENSDARG00000021924	0.477931	4.83554	2.92722	0.0118696	0.0361113	-4.23392	25992865	25996220	30671	hsp70.3	heat shock cognate 70-kd protein, tandem duplicate 3 [Source:ZFIN;Acc:ZDB-GENE-110713-1]	3
ENSDARG00000015158	0.477667	3.4309	6.16657	3.5303e-05	0.000609952	2.05625	23388827	23399846	503533	slc50a1	solute carrier family 50 (sugar efflux transporter), member 1 [Source:ZFIN;Acc:ZDB-GENE-050220-11]	16
ENSDARG00000087901	0.477514	2.63053	4.48285	0.00062961	0.00420622	-0.714292	34657153	34713547		CU896691.1		22
ENSDARG00000033446	0.477471	0.520812	2.92819	0.0118476	0.0360556	-3.08508	26451088	26468304	556826	si:dkey-57h18.2	si:dkey-57h18.2 [Source:ZFIN;Acc:ZDB-GENE-130531-48]	12
ENSDARG00000100810	0.477466	1.91402	5.3283	0.000141178	0.00147448	0.991138	4269	15266		CABZ01076758.1		KN150545.1
ENSDARG00000104672	0.47741	2.76685	3.33535	0.00542894	0.0201418	-2.92873	6192	50193		CABZ01074397.1		KN149880.1
ENSDARG00000059053	0.477057	3.34462	2.52088	0.025699	0.065075	-4.61521	4795123	4823579	100038771	slc13a4	solute carrier family 13 (sodium/sulfate symporter), member 4 [Source:ZFIN;Acc:ZDB-GENE-070424-71]	4
ENSDARG00000060977	0.477047	4.87911	3.1738	0.00739939	0.0252297	-3.77353	46354755	46359266	767701	zgc:153018	zgc:153018 [Source:ZFIN;Acc:ZDB-GENE-060929-752]	14
ENSDARG00000076462	0.476746	3.39937	3.69068	0.00275595	0.0122607	-2.42014	26551210	26568348	100148595	ndnfl	neuron-derived neurotrophic factor , like [Source:ZFIN;Acc:ZDB-GENE-131127-464]	17
ENSDARG00000043209	0.476476	4.06393	5.85317	5.85971e-05	0.000819303	1.37558	35209068	35219752	406690	nsun5	NOP2/Sun domain family, member 5 [Source:ZFIN;Acc:ZDB-GENE-040426-2476]	10
ENSDARG00000059824	0.476314	1.92668	2.2163	0.0452965	0.100997	-4.7421	58742937	58770441	564868	soat2	sterol O-acyltransferase 2 [Source:ZFIN;Acc:ZDB-GENE-061013-742]	6
ENSDARG00000054389	0.476097	1.17313	2.83073	0.0142741	0.0414457	-3.42689	42141048	42152417	573655	rhof	ras homolog family member F [Source:ZFIN;Acc:ZDB-GENE-050522-280]	10
ENSDARG00000103947	0.476028	3.64776	4.44328	0.000676757	0.00441848	-1.05452	61247240	61296766	101884877	znf1028	zinc finger protein 1028 [Source:ZFIN;Acc:ZDB-GENE-131125-19]	3
ENSDARG00000096533	0.475916	2.52852	3.07334	0.00897138	0.0291988	-3.3608	6124641	6125961	100499491	rltgr	RAMP-like triterpene glycoside receptor [Source:ZFIN;Acc:ZDB-GENE-100727-4]	12
ENSDARG00000020866	0.475646	6.58327	3.98607	0.00157817	0.00816279	-2.44318	23999187	24033538	570354	apoa4b.2	apolipoprotein A-IV b, tandem duplicate 2 [Source:ZFIN;Acc:ZDB-GENE-030131-3143]	16
ENSDARG00000086840	0.475491	3.27924	3.99541	0.00155079	0.00805314	-1.80526	16371460	16455735	559362	si:ch211-266k8.4	si:ch211-266k8.4 [Source:ZFIN;Acc:ZDB-GENE-131121-469]	25
ENSDARG00000089503	0.475411	1.16664	2.97637	0.0108035	0.0335524	-3.15613	6999210	7004765		si:ch73-367f21.5	si:ch73-367f21.5 [Source:ZFIN;Acc:ZDB-GENE-120214-29]	19
ENSDARG00000040730	0.475231	5.54714	6.85296	1.21988e-05	0.00031283	2.73707	41318371	41355185	368478	wdr75	WD repeat domain 75 [Source:ZFIN;Acc:ZDB-GENE-030616-5]	9
ENSDARG00000089042	0.475225	4.02109	6.26962	2.9974e-05	0.000550372	2.08495	33668744	33670725	30542	foxb1a	forkhead box B1a [Source:ZFIN;Acc:ZDB-GENE-990616-47]	25
ENSDARG00000101465	0.475182	3.84312	6.08241	4.03948e-05	0.000660548	1.81595	44901682	44907066		orc2	origin recognition complex, subunit 2 [Source:ZFIN;Acc:ZDB-GENE-061013-682]	11
ENSDARG00000020128	0.475068	4.75886	6.13372	3.72049e-05	0.000631094	1.69801	53185520	53210370	568800	RAB31	RAB31, member RAS oncogene family [Source:HGNC Symbol;Acc:HGNC:9771]	2
ENSDARG00000027930	0.474971	5.64277	9.71148	2.7186e-07	3.51815e-05	6.73699	52461541	52502394	393864	naprt	nicotinate phosphoribosyltransferase [Source:ZFIN;Acc:ZDB-GENE-040426-1897]	20
ENSDARG00000068175	0.474126	4.0594	8.96475	6.73209e-07	6.14728e-05	6.04968	36623562	36626305	368450	ing5b	inhibitor of growth family, member 5b [Source:ZFIN;Acc:ZDB-GENE-030616-462]	2
ENSDARG00000059049	0.474064	2.42896	2.0096	0.0658916	0.13439	-5.23889	5772681	5781451	564690	FCER2	Fc fragment of IgE, low affinity II, receptor for (CD23) [Source:HGNC Symbol;Acc:HGNC:3612]	19
ENSDARG00000063212	0.473754	2.99568	5.306	0.000146677	0.00151371	0.687485	9981690	9989567	558841	prmt2	protein arginine methyltransferase 2 [Source:ZFIN;Acc:ZDB-GENE-041104-1]	9
ENSDARG00000097674	0.473703	1.84763	3.88202	0.00191906	0.00940568	-1.63351	52340887	52423535		si:ch1073-84g19.1	si:ch1073-84g19.1 [Source:ZFIN;Acc:ZDB-GENE-131127-82]	20
ENSDARG00000038643	0.473441	4.12415	1.81028	0.0936229	0.176115	-6.03075	21321758	21338179	64607	alas2	aminolevulinate, delta-, synthase 2 [Source:ZFIN;Acc:ZDB-GENE-001229-1]	8
ENSDARG00000008032	0.473248	6.4588	10.0201	1.89848e-07	2.99179e-05	7.03256	19944829	19977589	558581	sart3	squamous cell carcinoma antigen recognized by T cells 3 [Source:ZFIN;Acc:ZDB-GENE-040724-10]	5
ENSDARG00000007220	0.472838	5.53735	7.72669	3.44939e-06	0.00015531	4.06879	18431302	18638742	114442	ncam1b	neural cell adhesion molecule 1b [Source:ZFIN;Acc:ZDB-GENE-010822-2]	15
ENSDARG00000074968	0.472814	1.98054	3.94509	0.00170435	0.00865055	-1.55022	30011240	30014273	100003720	POLR2M	polymerase (RNA) II (DNA directed) polypeptide M [Source:HGNC Symbol;Acc:HGNC:14862]	7
ENSDARG00000020232	0.472734	5.63074	8.40196	1.38502e-06	9.3007e-05	5.01908	52339549	52348652	386850	eif6	eukaryotic translation initiation factor 6 [Source:ZFIN;Acc:ZDB-GENE-031118-110]	6
ENSDARG00000104373	0.472729	4.23492	5.60216	8.88034e-05	0.00108441	0.902159	204054	205075		C4H11orf98	chromosome 11 open reading frame 98 [Source:HGNC Symbol;Acc:HGNC:51238]	4
ENSDARG00000053463	0.472495	4.67809	6.37607	2.53511e-05	0.000498565	2.11598	28071037	28085742		poglut1	protein O-glucosyltransferase 1 [Source:ZFIN;Acc:ZDB-GENE-051120-24]	1
ENSDARG00000074617	0.472237	2.43735	3.79727	0.00225196	0.0105656	-1.95587	17024242	17045506	556580	wfs1b	Wolfram syndrome 1b (wolframin) [Source:ZFIN;Acc:ZDB-GENE-050809-19]	14
ENSDARG00000061062	0.472214	5.12707	7.0218	9.4843e-06	0.000267435	3.06537	41657972	41679863	564612	nemp2	nuclear envelope integral membrane protein 2 [Source:ZFIN;Acc:ZDB-GENE-081104-413]	9
ENSDARG00000075492	0.472186	2.02353	4.27059	0.000929369	0.00555546	-0.950126	31133806	31134684		BX511227.1		14
ENSDARG00000094890	0.471788	4.63148	2.70313	0.0182026	0.0499855	-4.61033	45009753	45016649	100003064	si:ch211-163b2.4	si:ch211-163b2.4 [Source:ZFIN;Acc:ZDB-GENE-081104-502]	8
ENSDARG00000022372	0.471283	3.28653	2.42338	0.0308585	0.075072	-4.77445	36898335	36935388	449808	kng1	kininogen 1 [Source:ZFIN;Acc:ZDB-GENE-041010-56]	22
ENSDARG00000096939	0.471257	0.437614	2.71838	0.0176825	0.048977	-3.44699	18540020	18545706		id1		11
ENSDARG00000103399	0.470813	4.40556	6.8415	1.24108e-05	0.000316192	2.92105	8791	52916	321056	SLC44A2 (2 of 2)	solute carrier family 44 (choline transporter), member 2 [Source:HGNC Symbol;Acc:HGNC:17292]	KN149859.1
ENSDARG00000063285	0.470803	3.81781	7.11708	8.24195e-06	0.000248927	3.48116	5185310	5188856		ube2t	ubiquitin-conjugating enzyme E2T (putative) [Source:ZFIN;Acc:ZDB-GENE-061013-547]	23
ENSDARG00000079046	0.470362	3.71967	6.31797	2.77729e-05	0.000523851	2.2361	5120198	5182360				5
ENSDARG00000078113	0.470289	4.71728	5.72341	7.25659e-05	0.000942855	1.00785	20341116	20344845	559659	atp5ia	ATP synthase, H+ transporting, mitochondrial Fo complex, subunit Ea [Source:ZFIN;Acc:ZDB-GENE-070928-12]	21
ENSDARG00000076425	0.469804	1.86544	4.28315	0.000908066	0.0054565	-0.885396	17382864	17397964	799466	lrrc29	leucine rich repeat containing 29 [Source:ZFIN;Acc:ZDB-GENE-030131-7165]	25
ENSDARG00000063553	0.469575	5.496	5.71074	7.41061e-05	0.000954617	0.851524	24571776	24584111	562452	rlf	rearranged L-myc fusion [Source:ZFIN;Acc:ZDB-GENE-050208-257]	17
ENSDARG00000062915	0.46913	5.00556	8.55904	1.12852e-06	8.3989e-05	5.32689	15413262	15451770	562329	polr3b	polymerase (RNA) III (DNA directed) polypeptide B [Source:ZFIN;Acc:ZDB-GENE-030131-2887]	18
ENSDARG00000094336	0.468987	3.69983	6.4281	2.33718e-05	0.000476234	2.42082	21015236	21020286	100005391	si:dkeyp-82a1.6	si:dkeyp-82a1.6 [Source:ZFIN;Acc:ZDB-GENE-081105-150]	8
ENSDARG00000037532	0.468675	0.362941	1.98438	0.0689285	0.139082	-4.68348	6526576	6542515	100147915	mcm3l	MCM3 minichromosome maintenance deficient 3 (S. cerevisiae), like [Source:ZFIN;Acc:ZDB-GENE-040121-2]	20
ENSDARG00000075215	0.468645	3.36993	3.28685	0.00595757	0.021631	-3.18676	25923231	25958213	100136856	vetz	vezatin, adherens junctions transmembrane protein [Source:ZFIN;Acc:ZDB-GENE-070705-251]	4
ENSDARG00000101867	0.468591	2.83018	4.46019	0.000656172	0.00432162	-0.809252	53217592	53221714	100334672	si:ch1073-416d2.4	si:ch1073-416d2.4 [Source:ZFIN;Acc:ZDB-GENE-131121-564]	17
ENSDARG00000099383	0.468023	3.61635	3.95701	0.00166663	0.00849885	-1.96748	45005411	45018310	445177	dnajb1a	DnaJ (Hsp40) homolog, subfamily B, member 1a [Source:ZFIN;Acc:ZDB-GENE-040801-90]	3
ENSDARG00000018342	0.467911	1.82724	3.75464	0.00244118	0.0111769	-1.86903	41702841	41742557	569014	ggt1b	gamma-glutamyltransferase 1b [Source:ZFIN;Acc:ZDB-GENE-110408-13]	10
ENSDARG00000097519	0.467658	1.22317	3.22905	0.00665563	0.0234503	-2.69894	1119635	1120627		si:ch211-241e1.6	si:ch211-241e1.6 [Source:ZFIN;Acc:ZDB-GENE-131127-67]	2
ENSDARG00000088255	0.467627	0.136134	2.10788	0.0552029	0.11729	-4.42945	48186564	48211453		smoc1	SPARC related modular calcium binding 1 [Source:ZFIN;Acc:ZDB-GENE-110310-7]	17
ENSDARG00000087102	0.467419	0.629113	2.01034	0.0658054	0.134288	-4.71058	38761122	38769920		si:ch1073-164k15.3	si:ch1073-164k15.3 [Source:ZFIN;Acc:ZDB-GENE-131119-59]	24
ENSDARG00000028731	0.467314	1.67764	4.04435	0.00141504	0.00751601	-1.28281	41355031	41405248	368519	stat4	signal transducer and activator of transcription 4 [Source:ZFIN;Acc:ZDB-GENE-030616-264]	9
ENSDARG00000074226	0.467078	3.48788	4.8679	0.000315003	0.00253328	-0.226019	3526013	3633663	568894	zgc:158398	zgc:158398 [Source:ZFIN;Acc:ZDB-GENE-070820-3]	25
ENSDARG00000098764	0.466943	3.28595	4.04388	0.00141627	0.00752049	-1.7144	13126305	13220867	334526	musk	muscle, skeletal, receptor tyrosine kinase [Source:ZFIN;Acc:ZDB-GENE-030131-6458]	10
ENSDARG00000037410	0.466847	4.46705	6.34049	2.68066e-05	0.000515072	2.10132	20616449	20619659	493610	med28	mediator complex subunit 28 [Source:ZFIN;Acc:ZDB-GENE-041121-4]	1
ENSDARG00000102439	0.466587	4.99582	6.29738	2.86885e-05	0.000535437	1.92566	57035021	57109220		znf1149	zinc finger protein 1149 [Source:ZFIN;Acc:ZDB-GENE-141212-229]	4
ENSDARG00000070991	0.466524	2.32151	2.64168	0.0204547	0.0546196	-4.10547	15479051	15514746	561905	mlpha	melanophilin a [Source:ZFIN;Acc:ZDB-GENE-050208-724]	6
ENSDARG00000074820	0.466343	2.00757	4.16598	0.00112805	0.00638326	-1.14159	9896082	9904329	100034448	si:dkey-253d23.9	si:dkey-253d23.9 [Source:ZFIN;Acc:ZDB-GENE-050208-648]	22
ENSDARG00000094523	0.466243	0.351554	2.02172	0.0644776	0.132143	-4.62145	9984299	9996046		si:dkey-258p11.1	si:dkey-258p11.1 [Source:ZFIN;Acc:ZDB-GENE-070705-430]	5
ENSDARG00000055868	0.465767	5.821	6.39499	2.46118e-05	0.000492261	1.96302	19262741	19272094	563247	rsl1d1	ribosomal L1 domain containing 1 [Source:ZFIN;Acc:ZDB-GENE-130603-67]	12
ENSDARG00000033134	0.465721	3.28145	5.30368	0.000147261	0.00151632	0.611828	3260119	3270588	767796	ndufaf7	NADH dehydrogenase (ubiquinone) complex I, assembly factor 7 [Source:ZFIN;Acc:ZDB-GENE-060929-628]	20
ENSDARG00000029100	0.465106	5.37728	7.17711	7.54873e-06	0.000236117	3.26641	21637997	21646228	557606	chchd1	coiled-coil-helix-coiled-coil-helix domain containing 1 [Source:ZFIN;Acc:ZDB-GENE-060810-176]	13
ENSDARG00000070401	0.464922	0.140196	2.12957	0.0530717	0.113774	-4.39515	30381609	30385898	793938	MAL (3 of 3)	mal, T-cell differentiation protein [Source:HGNC Symbol;Acc:HGNC:6817]	11
ENSDARG00000069958	0.464834	2.77507	3.77034	0.00236968	0.0109574	-2.09985	9050688	9120857	101884640	sh2b3	SH2B adaptor protein 3 [Source:ZFIN;Acc:ZDB-GENE-041210-359]	5
ENSDARG00000087585	0.46479	1.2827	2.63707	0.0206341	0.0549367	-3.80987	384645	400401	101883852			10
ENSDARG00000075422	0.464451	4.17954	7.12791	8.112e-06	0.000245762	3.41593	27025174	27028359	558658	MRPL49	mitochondrial ribosomal protein L49 [Source:HGNC Symbol;Acc:HGNC:1176]	10
ENSDARG00000074663	0.464254	2.7383	4.046	0.00141068	0.00750099	-1.56459	20549970	20568771	100037314	zgc:162183	zgc:162183 [Source:ZFIN;Acc:ZDB-GENE-070410-30]	17
ENSDARG00000077859	0.464022	2.63276	5.23176	0.000166654	0.00163934	0.646572	411852	415177	794169	ndufaf4	NADH dehydrogenase (ubiquinone) complex I, assembly factor 4 [Source:ZFIN;Acc:ZDB-GENE-060810-114]	20
ENSDARG00000052617	0.463823	5.5959	7.16223	7.71462e-06	0.000239668	3.21258	48607272	48634672	553693	raver1	ribonucleoprotein, PTB-binding 1 [Source:ZFIN;Acc:ZDB-GENE-050522-99]	3
ENSDARG00000039482	0.463737	2.56685	4.23742	0.000988115	0.00581483	-1.15704	25291283	25293836	368657	calhm2	calcium homeostasis modulator 2 [Source:ZFIN;Acc:ZDB-GENE-030616-561]	13
ENSDARG00000061566	0.4637	2.40929	4.76662	0.000377256	0.0028887	-0.134196	30540908	30556791	100003376	SLC7A3 (2 of 2)	solute carrier family 7 (cationic amino acid transporter, y+ system), member 3 [Source:HGNC Symbol;Acc:HGNC:11061]	14
ENSDARG00000056160	0.46341	7.92368	9.88759	2.21249e-07	3.22979e-05	6.80131	32475859	32490037	282676	hspd1	heat shock 60 protein 1 [Source:ZFIN;Acc:ZDB-GENE-021206-1]	9
ENSDARG00000041904	0.463216	4.43435	6.2901	2.90199e-05	0.000539561	2.02519	12863211	12914063	553307	ankzf1	ankyrin repeat and zinc finger domain containing 1 [Source:ZFIN;Acc:ZDB-GENE-050309-80]	9
ENSDARG00000029003	0.462591	5.10907	6.70669	1.52176e-05	0.000363529	2.57137	23498798	23505197	450062	eif1axa	eukaryotic translation initiation factor 1A, X-linked, a [Source:ZFIN;Acc:ZDB-GENE-041010-185]	5
ENSDARG00000105095	0.462573	1.46487	1.85984	0.0858841	0.165053	-5.1859	18030	47341		AL929028.2		KN149688.1
ENSDARG00000087018	0.462419	1.07055	2.54236	0.0246799	0.0630254	-3.92195	9790329	9797678		PRKD2	protein kinase D2 [Source:HGNC Symbol;Acc:HGNC:17293]	15
ENSDARG00000037109	0.462376	5.71571	7.35352	5.84663e-06	0.000202929	3.4889	28095113	28146534	266990	pwp2h	PWP2 periodic tryptophan protein homolog (yeast) [Source:ZFIN;Acc:ZDB-GENE-021031-3]	1
ENSDARG00000032116	0.462178	3.02627	5.00578	0.000246964	0.0021525	0.142705	30073444	30084540	768119	cnot7	CCR4-NOT transcription complex, subunit 7 [Source:ZFIN;Acc:ZDB-GENE-061013-29]	14
ENSDARG00000092170	0.46211	8.11904	3.72985	0.00255859	0.0115898	-3.00661	24057094	24058689	570638	apoc1l	apolipoprotein C-I like [Source:ZFIN;Acc:ZDB-GENE-030131-1074]	16
ENSDARG00000096548	0.461107	1.5283	2.72392	0.0174972	0.0485593	-3.72236	31583767	31586343		si:dkey-6o1.2	si:dkey-6o1.2 [Source:ZFIN;Acc:ZDB-GENE-121214-102]	1
ENSDARG00000077877	0.46108	1.82741	2.26565	0.0413651	0.0938483	-4.62709	9852492	9857150		si:dkey-14o18.1	si:dkey-14o18.1 [Source:ZFIN;Acc:ZDB-GENE-110131-3]	19
ENSDARG00000011999	0.460945	2.93441	6.04514	4.28914e-05	0.000685336	1.97283	712147	715571	321718	ybey	ybeY metallopeptidase [Source:ZFIN;Acc:ZDB-GENE-030131-437]	9
ENSDARG00000102258	0.46053	0.151144	1.59841	0.134173	0.231409	-5.20798	1613788	1616575		si:dkey-1b17.1	si:dkey-1b17.1 [Source:ZFIN;Acc:ZDB-GENE-050208-688]	22
ENSDARG00000005762	0.460501	6.86447	6.46989	2.19001e-05	0.000457701	1.9872	14794796	15160722	321298	col14a1a	collagen, type XIV, alpha 1a [Source:ZFIN;Acc:ZDB-GENE-030131-9889]	16
ENSDARG00000100294	0.460427	3.79103	6.41802	2.37421e-05	0.000478786	2.3826	74835205	74842847	548342	zgc:113209	zgc:113209 [Source:ZFIN;Acc:ZDB-GENE-050410-8]	4
ENSDARG00000017126	0.460242	4.11582	5.82579	6.12892e-05	0.00084164	1.3164	44775375	44798437	393639	ilvbl	ilvB (bacterial acetolactate synthase)-like [Source:ZFIN;Acc:ZDB-GENE-040426-1623]	18
ENSDARG00000097394	0.459955	1.78589	3.84982	0.0020392	0.00981962	-1.678	1038036	1042750		si:dkey-77f5.6	si:dkey-77f5.6 [Source:ZFIN;Acc:ZDB-GENE-131121-92]	15
ENSDARG00000087442	0.459542	0.969382	1.28368	0.221858	0.337985	-5.84023	48648213	48664642		znf1022	zinc finger protein 1022 [Source:ZFIN;Acc:ZDB-GENE-110913-38]	4
ENSDARG00000070794	0.459164	6.40517	4.69259	0.000430772	0.00316574	-1.09008	30352239	30400042	791135	greb1	growth regulation by estrogen in breast cancer 1 [Source:ZFIN;Acc:ZDB-GENE-070112-332]	17
ENSDARG00000098803	0.45905	4.81868	4.11536	0.00123942	0.00682816	-1.95222	42431438	42440209	450060	cyp2aa8	cytochrome P450, family 2, subfamily AA, polypeptide 8 [Source:ZFIN;Acc:ZDB-GENE-041010-183]	23
ENSDARG00000099742	0.458966	5.89579	6.2067	3.31178e-05	0.000589394	1.64218	9582066	9662762	334446	heatr1	HEAT repeat containing 1 [Source:ZFIN;Acc:ZDB-GENE-030131-6378]	12
ENSDARG00000060393	0.458731	0.305911	2.86144	0.0134607	0.0396497	-3.15889	33466438	33585344	567525	fibcd1	fibrinogen C domain containing 1 [Source:ZFIN;Acc:ZDB-GENE-070424-245]	5
ENSDARG00000096331	0.458308	0.364408	2.48625	0.0274287	0.0684264	-3.84227	32468105	32471477	101885142	si:ch73-248e21.7	si:ch73-248e21.7 [Source:ZFIN;Acc:ZDB-GENE-120215-231]	3
ENSDARG00000101319	0.457869	2.12189	3.80343	0.0022259	0.0104836	-1.85757	2263430	2273178	100150691	si:ch73-299h12.6	si:ch73-299h12.6 [Source:ZFIN;Acc:ZDB-GENE-081031-44]	21
ENSDARG00000075707	0.457729	7.26382	7.03186	9.34424e-06	0.000264926	2.86294	14788993	14868872	322921	nid2a	nidogen 2a (osteonidogen) [Source:ZFIN;Acc:ZDB-GENE-030827-2]	17
ENSDARG00000017579	0.457385	0.741629	1.96129	0.0718194	0.14372	-4.81829	32325102	32340441	557783	si:ch211-195b15.7	si:ch211-195b15.7 [Source:ZFIN;Acc:ZDB-GENE-131121-183]	3
ENSDARG00000045978	0.457032	4.2173	6.6546	1.64755e-05	0.000381463	2.66537	1542217	1562292	492522	chchd6b	coiled-coil-helix-coiled-coil-helix domain containing 6b [Source:ZFIN;Acc:ZDB-GENE-041114-95]	6
ENSDARG00000053520	0.456794	3.81906	3.69061	0.00275633	0.0122607	-2.53184	48552699	48563163	100006770	C12H7orf62	chromosome 7 open reading frame 62 [Source:HGNC Symbol;Acc:HGNC:22402]	12
ENSDARG00000015890	0.456738	3.68197	2.66297	0.0196455	0.0529141	-4.44799	29424369	29427391	114467	mafa	v-maf avian musculoaponeurotic fibrosarcoma oncogene homolog a (paralog a) [Source:ZFIN;Acc:ZDB-GENE-010605-2]	18
ENSDARG00000009806	0.456699	3.80074	6.17528	3.48161e-05	0.000604748	1.98103	39971952	39983766		smfn	small fragment nuclease [Source:ZFIN;Acc:ZDB-GENE-040426-1709]	10
ENSDARG00000093977	0.456681	2.13885	2.22499	0.0445802	0.0997299	-4.79039	30049881	30052695		si:ch211-220f16.1	si:ch211-220f16.1 [Source:ZFIN;Acc:ZDB-GENE-070912-198]	18
ENSDARG00000044774	0.456673	0.533268	2.20202	0.0464983	0.10296	-4.37125	13589124	13593983	30333	pou5f3	POU domain, class 5, transcription factor 3 [Source:ZFIN;Acc:ZDB-GENE-980526-485]	21
ENSDARG00000088972	0.455821	1.25267	2.37375	0.0338536	0.080606	-4.26999	37953748	37974016	796120	si:dkey-238d18.4	si:dkey-238d18.4 [Source:ZFIN;Acc:ZDB-GENE-131121-307]	15
ENSDARG00000052610	0.45578	4.61164	8.08406	2.11423e-06	0.000115403	4.7372	45830455	45831532	324857	olig4	oligodendrocyte transcription factor 4 [Source:ZFIN;Acc:ZDB-GENE-030131-3580]	13
ENSDARG00000005525	0.455774	4.81778	8.12262	2.00724e-06	0.000113306	4.75304	51855224	51870540	436619	acy3.2	aspartoacylase (aminocyclase) 3, tandem duplicate 2 [Source:ZFIN;Acc:ZDB-GENE-040718-37]	1
ENSDARG00000100246	0.455369	2.19525	2.51414	0.0260272	0.0657272	-4.29959	5604756	5613091		si:ch73-264i18.3	si:ch73-264i18.3 [Source:ZFIN;Acc:ZDB-GENE-141216-184]	3
ENSDARG00000034430	0.455329	1.8193	3.9869	0.00157574	0.00815452	-1.42824	29297445	29302326	337599	zgc:172121	zgc:172121 [Source:ZFIN;Acc:ZDB-GENE-030131-9545]	6
ENSDARG00000079915	0.455278	3.70667	6.50778	2.06503e-05	0.000442048	2.5482	26962599	27048692	566847	pot1	protection of telomeres 1 homolog [Source:ZFIN;Acc:ZDB-GENE-110324-1]	25
ENSDARG00000003250	0.455084	0.531881	2.73827	0.0170258	0.0475082	-3.4333	29830058	29886287	394174	pik3cd	phosphatidylinositol-4,5-bisphosphate 3-kinase, catalytic subunit delta [Source:ZFIN;Acc:ZDB-GENE-040426-1128]	23
ENSDARG00000024017	0.454893	2.33541	3.62862	0.00310092	0.013303	-2.24933	28323175	28548667	368826	mamdc1	MAM domain containing 1 [Source:ZFIN;Acc:ZDB-GENE-030616-360]	17
ENSDARG00000101586	0.454634	0.695489	2.23441	0.0438151	0.0983674	-4.35822	24040948	24044114	100331788			6
ENSDARG00000023299	0.454512	6.08806	5.95985	4.92381e-05	0.000741876	1.20388	10405942	10409335	321114	snu13b	SNU13 homolog, small nuclear ribonucleoprotein b (U4/U6.U5) [Source:ZFIN;Acc:ZDB-GENE-030131-9670]	12
ENSDARG00000096045	0.453843	3.40941	4.09046	0.00129829	0.00706684	-1.65852	28374990	28382149	100331498	SRR (1 of 2)	serine racemase [Source:HGNC Symbol;Acc:HGNC:14398]	4
ENSDARG00000026183	0.453826	5.46361	10.5979	9.91631e-08	2.19562e-05	7.82413	17581610	17586604	445170	polr2eb	polymerase (RNA) II (DNA directed) polypeptide E, b [Source:ZFIN;Acc:ZDB-GENE-040801-83]	22
ENSDARG00000069467	0.453673	1.50496	2.462	0.0287057	0.070933	-4.18811	24658367	24828849	569554	igsf9bb	immunoglobulin superfamily, member 9Bb [Source:ZFIN;Acc:ZDB-GENE-091112-15]	21
ENSDARG00000079080	0.453337	0.975654	2.29195	0.0394039	0.0905446	-4.33469	28464596	28483429	100005455	mettl20	methyltransferase like 20 [Source:ZFIN;Acc:ZDB-GENE-111107-1]	25
ENSDARG00000040350	0.453045	3.14196	6.43051	2.3284e-05	0.000475144	2.55702	28657872	28659558	436798	rpp38	ribonuclease P/MRP 38 subunit [Source:ZFIN;Acc:ZDB-GENE-040718-258]	16
ENSDARG00000008174	0.452559	3.10948	6.10491	3.89619e-05	0.000648513	2.03069	23638350	23640594	30337	hoxb1a	homeobox B1a [Source:ZFIN;Acc:ZDB-GENE-990415-101]	3
ENSDARG00000035221	0.45232	3.99731	5.27357	0.000155076	0.00156799	0.378763	68122	210085	553601	zgc:110249	zgc:110249 [Source:ZFIN;Acc:ZDB-GENE-050522-331]	3
ENSDARG00000035221	0.45232	3.99731	5.27357	0.000155076	0.00156799	0.378763	68122	210085	100126137	zgc:110249	zgc:110249 [Source:ZFIN;Acc:ZDB-GENE-050522-331]	3
ENSDARG00000037008	0.451999	3.30771	6.38193	2.51198e-05	0.000497313	2.4392	26641789	26655264	567403	bscl2	Berardinelli-Seip congenital lipodystrophy 2 (seipin) [Source:ZFIN;Acc:ZDB-GENE-051113-140]	21
ENSDARG00000039354	0.451539	4.175	7.66825	3.7423e-06	0.000161075	4.22745	17585842	17593497	436865	ska1	spindle and kinetochore associated complex subunit 1 [Source:ZFIN;Acc:ZDB-GENE-040718-334]	10
ENSDARG00000042684	0.451307	4.87093	3.16728	0.00749258	0.0254719	-3.78461	15995941	16001921	321545	serpinc1	serpin peptidase inhibitor, clade C (antithrombin), member 1 [Source:ZFIN;Acc:ZDB-GENE-030131-264]	22
ENSDARG00000093974	0.45115	1.62698	1.74624	0.104547	0.191378	-5.40835	20026514	20030186		si:dkey-287i17.5	si:dkey-287i17.5 [Source:ZFIN;Acc:ZDB-GENE-070912-504]	9
ENSDARG00000086708	0.450401	0.331704	2.33828	0.0361622	0.0848213	-4.09064	25323757	25332556		TRAF3IP3	TRAF3 interacting protein 3 [Source:HGNC Symbol;Acc:HGNC:30766]	8
ENSDARG00000067859	0.450224	2.76291	4.20579	0.00104772	0.00605902	-1.26897	40129042	40283614		scospondin	subcommissural organ spondin [Source:ZFIN;Acc:ZDB-GENE-051114-1]	24
ENSDARG00000097026	0.449664	2.55888	3.93563	0.00173492	0.00875342	-1.72588	27270952	27273999		si:dkey-16m19.1	si:dkey-16m19.1 [Source:ZFIN;Acc:ZDB-GENE-030131-7281]	22
ENSDARG00000104676	0.44927	5.40014	9.42582	3.82095e-07	4.36638e-05	6.40913	11908894	11944403	100330152	prkd2	protein kinase D2 [Source:ZFIN;Acc:ZDB-GENE-131120-142]	15
ENSDARG00000040070	0.449193	3.66465	6.15392	3.60227e-05	0.000618015	1.97831	35990184	35997636	58024	coil	coilin p80 [Source:ZFIN;Acc:ZDB-GENE-000330-8]	3
ENSDARG00000069441	0.449142	1.61866	2.63775	0.0206076	0.0548975	-3.90565	22948470	22949672	101884764	lpar6b	lysophosphatidic acid receptor 6b [Source:ZFIN;Acc:ZDB-GENE-110408-67]	21
ENSDARG00000074310	0.448742	0.0724168	2.2515	0.0424586	0.0957953	-4.17715	8445844	8766102	559412	rbfox3l	RNA binding protein, fox-1 homolog 3, like [Source:ZFIN;Acc:ZDB-GENE-091204-46]	3
ENSDARG00000089963	0.448515	7.76561	2.17116	0.0491992	0.107479	-5.91175	54859451	54877454	573653	hbbe1.1	hemoglobin beta embryonic-1.1 [Source:ZFIN;Acc:ZDB-GENE-030616-7]	3
ENSDARG00000086495	0.448446	2.39773	3.24309	0.00647888	0.0230356	-3.00185	13170015	13175616		BX546500.1		23
ENSDARG00000095185	0.448146	-0.0676431	1.81871	0.0922627	0.174185	-4.83557	39247208	39254058	557138	si:ch211-274p24.2	si:ch211-274p24.2 [Source:ZFIN;Acc:ZDB-GENE-050309-265]	21
ENSDARG00000103186	0.448085	2.73294	2.67181	0.0193185	0.0522608	-4.16882	74723830	74754136		si:ch73-389k6.1		4
ENSDARG00000089858	0.44789	3.95027	8.05862	2.1881e-06	0.00011779	4.83844	10098381	10130064	100536063	cobll1a	cordon-bleu WH2 repeat protein-like 1a [Source:ZFIN;Acc:ZDB-GENE-120215-171]	6
ENSDARG00000069435	0.44765	1.49978	3.6444	0.00300929	0.0130328	-1.98932	47140387	47321025	561732	cfap58	cilia and flagella associated protein 58 [Source:ZFIN;Acc:ZDB-GENE-060929-128]	1
ENSDARG00000059075	0.446985	4.07773	5.70993	7.42062e-05	0.000954617	1.12588	5229548	5236026	553616	nip7	NIP7, nucleolar pre-rRNA processing protein [Source:ZFIN;Acc:ZDB-GENE-050522-256]	18
ENSDARG00000001803	0.446954	2.23464	3.31334	0.00566273	0.0207609	-2.82227	31597151	31652368	405763	kcnh6a	potassium voltage-gated channel, subfamily H (eag-related), member 6a [Source:ZFIN;Acc:ZDB-GENE-040702-5]	3
ENSDARG00000090537	0.446885	1.13831	3.12671	0.00809867	0.0269831	-2.86866	16898031	16902205	100001239	ifit11	interferon-induced protein with tetratricopeptide repeats 11 [Source:ZFIN;Acc:ZDB-GENE-121214-302]	12
ENSDARG00000103889	0.446568	3.77672	7.25388	6.75109e-06	0.000222843	3.69889	37845080	37855015	386901	mettl17	methyltransferase like 17 [Source:ZFIN;Acc:ZDB-GENE-031118-203]	2
ENSDARG00000059257	0.446563	2.76902	3.01353	0.0100612	0.0318287	-3.54208	310187	314209	792903	RCVRN (2 of 2)	recoverin [Source:HGNC Symbol;Acc:HGNC:9937]	12
ENSDARG00000053074	0.446417	0.775215	2.93844	0.0116174	0.03551	-3.12687	3284403	3308973	724013	gipc3	GIPC PDZ domain containing family, member 3 [Source:ZFIN;Acc:ZDB-GENE-060616-326]	22
ENSDARG00000091859	0.446276	0.388312	1.87113	0.0842038	0.162624	-4.86725	7006168	7035298	100331661	RNH1	ribonuclease/angiogenin inhibitor 1 [Source:HGNC Symbol;Acc:HGNC:10074]	8
ENSDARG00000056007	0.446001	0.988108	2.35273	0.0352042	0.0830427	-4.23334	20521875	20538357	795592	cyb5d1	cytochrome b5 domain containing 1 [Source:ZFIN;Acc:ZDB-GENE-050417-173]	7
ENSDARG00000020618	0.445691	3.43158	3.63398	0.00306951	0.0132001	-2.53813	32987070	32994207	550355	C9H21orf33	chromosome 21 open reading frame 33 [Source:HGNC Symbol;Acc:HGNC:1273]	9
ENSDARG00000054363	0.445656	1.91881	3.64849	0.00298597	0.0129607	-2.0957	49279006	49288109	794433	wu:fd14a06	wu:fd14a06 [Source:ZFIN;Acc:ZDB-GENE-030131-5337]	18
ENSDARG00000019339	0.445593	2.76181	4.69911	0.000425752	0.00314422	-0.349314	8660500	8665845	447933	uxt	ubiquitously-expressed, prefoldin-like chaperone [Source:ZFIN;Acc:ZDB-GENE-040912-118]	8
ENSDARG00000103316	0.445457	7.85392	5.16735	0.000186294	0.0017731	-0.297351	19300413	19306874	562900	SALL2 (2 of 2)	spalt-like transcription factor 2 [Source:HGNC Symbol;Acc:HGNC:10526]	7
ENSDARG00000102004	0.445372	5.89617	2.43753	0.0300524	0.0735393	-5.31029	10936233	10940769	553587	apoea	apolipoprotein Ea [Source:ZFIN;Acc:ZDB-GENE-010724-18]	19
ENSDARG00000044550	0.445311	0.917777	1.64699	0.123716	0.217542	-5.34419	27290747	27303205	497283	hif1al2	hypoxia-inducible factor 1, alpha subunit, like 2 [Source:ZFIN;Acc:ZDB-GENE-050211-2]	21
ENSDARG00000075470	0.445241	1.83102	2.96821	0.0109737	0.033954	-3.3584	72009519	72016929	553777	znf989	zinc finger protein 989 [Source:ZFIN;Acc:ZDB-GENE-050522-337]	4
ENSDARG00000088524	0.445227	3.03385	2.23267	0.0439555	0.0986261	-5.03863	25688915	25714388	572757	zgc:77651	zgc:77651 [Source:ZFIN;Acc:ZDB-GENE-040426-2381]	4
ENSDARG00000039887	0.4449	6.25302	5.56363	9.4728e-05	0.00113371	0.501308	3590950	3604310	334619	c1qbp	complement component 1, q subcomponent binding protein [Source:ZFIN;Acc:ZDB-GENE-050417-408]	5
ENSDARG00000028164	0.444868	3.55241	5.17712	0.000183164	0.00175194	0.317545	20772332	20773993	573769	cst14a.1	cystatin 14a, tandem duplicate 1 [Source:ZFIN;Acc:ZDB-GENE-141031-1]	24
ENSDARG00000098849	0.444603	0.158144	1.53135	0.149857	0.251296	-5.30246	1480150	1489157		SLC25A29 (2 of 2)	solute carrier family 25 (mitochondrial carnitine/acylcarnitine carrier), member 29 [Source:HGNC Symbol;Acc:HGNC:20116]	17
ENSDARG00000102943	0.444427	2.29161	3.09141	0.00866598	0.0284178	-3.25956	1976663	2036906		pcdh2g28	protocadherin 2 gamma 28 [Source:ZFIN;Acc:ZDB-GENE-050610-19]	14
ENSDARG00000057648	0.444266	5.81996	7.41466	5.35607e-06	0.000193462	3.56809	15240169	15248604	564961	dnttip2	deoxynucleotidyltransferase, terminal, interacting protein 2 [Source:ZFIN;Acc:ZDB-GENE-080513-5]	8
ENSDARG00000062612	0.444202	4.85732	6.44778	2.26662e-05	0.000465742	2.19803	4460113	4517622	100009635	dhx37	DEAH (Asp-Glu-Ala-His) box polypeptide 37 [Source:ZFIN;Acc:ZDB-GENE-030131-4505]	8
ENSDARG00000057206	0.444184	2.0452	2.02446	0.0641609	0.131629	-5.09993	15624642	15633978	562651	nmt1b	N-myristoyltransferase 1b [Source:ZFIN;Acc:ZDB-GENE-081222-3]	12
ENSDARG00000098154	0.444056	4.81896	3.38964	0.00489301	0.018682	-3.34738	40385119	40385202		AL929031.1		3
ENSDARG00000100028	0.444041	4.27457	7.07423	8.77788e-06	0.000258004	3.31203	116839	124711		pole2	polymerase (DNA directed), epsilon 2 [Source:ZFIN;Acc:ZDB-GENE-020419-16]	13
ENSDARG00000071581	0.443788	1.4732	2.90512	0.0123822	0.0372592	-3.37272	10015141	10021719	100034531	si:ch211-222k6.1	si:ch211-222k6.1 [Source:ZFIN;Acc:ZDB-GENE-050208-649]	22
ENSDARG00000071581	0.443788	1.4732	2.90512	0.0123822	0.0372592	-3.37272	10015141	10021719	100141340	si:ch211-222k6.1	si:ch211-222k6.1 [Source:ZFIN;Acc:ZDB-GENE-050208-649]	22
ENSDARG00000002720	0.443482	4.73954	6.72896	1.47111e-05	0.000355339	2.67393	7078387	7097798	325106	utp15	utp15, U3 small nucleolar ribonucleoprotein, homolog [Source:ZFIN;Acc:ZDB-GENE-030131-3831]	18
ENSDARG00000104886	0.44326	2.07454	4.50355	0.00060632	0.00409837	-0.531028	325	16800		DNAAF5	dynein, axonemal, assembly factor 5 [Source:HGNC Symbol;Acc:HGNC:26013]	KN150562.1
ENSDARG00000087013	0.443095	4.23885	6.48075	2.1534e-05	0.000454058	2.38027	32120983	32235633		cubn	cubilin (intrinsic factor-cobalamin receptor) [Source:ZFIN;Acc:ZDB-GENE-060228-6]	24
ENSDARG00000008457	0.442917	0.503083	1.82876	0.0906671	0.171879	-4.96196	39519203	39540357	436973	faah2a	fatty acid amide hydrolase 2a [Source:ZFIN;Acc:ZDB-GENE-040718-453]	1
ENSDARG00000003635	0.442822	2.85454	4.32451	0.000841429	0.00516568	-1.06979	37996477	38004317	494083	atp6v1e1a	ATPase, H+ transporting, lysosomal, V1 subunit E1a [Source:ZFIN;Acc:ZDB-GENE-041212-51]	5
ENSDARG00000003769	0.442395	2.92854	5.33408	0.000139788	0.00146702	0.753534	39467488	39471335	554156	tada2b	transcriptional adaptor 2B [Source:ZFIN;Acc:ZDB-GENE-050522-557]	7
ENSDARG00000097268	0.442265	1.94528	4.02108	0.00147798	0.00777423	-1.39758	39225512	39226377		si:ch73-171a6.2	si:ch73-171a6.2 [Source:ZFIN;Acc:ZDB-GENE-131121-481]	24
ENSDARG00000102353	0.442246	2.27883	3.17579	0.00737119	0.0251775	-3.09619	1580665	1591503		DDX47	DEAD (Asp-Glu-Ala-Asp) box polypeptide 47 [Source:HGNC Symbol;Acc:HGNC:18682]	3
ENSDARG00000101508	0.442063	2.91374	3.64079	0.00303002	0.0130763	-2.3853	52901936	52952241	30506	nr6a1a	nuclear receptor subfamily 6, group A, member 1a [Source:ZFIN;Acc:ZDB-GENE-991207-19]	8
ENSDARG00000019713	0.44182	5.07404	4.94416	0.000275253	0.00232142	-0.448428	44088983	44109518		oatx	organic anion transporter X [Source:ZFIN;Acc:ZDB-GENE-070115-1]	21
ENSDARG00000098664	0.44177	0.946145	1.97168	0.0705047	0.141582	-4.85828	1423804	1429952	562337	si:dkeyp-53d3.3	si:dkeyp-53d3.3 [Source:ZFIN;Acc:ZDB-GENE-050208-644]	22
ENSDARG00000099516	0.441511	1.97063	2.41233	0.0315026	0.0763005	-4.41489	60509355	60513175	337849	mettl23	methyltransferase like 23 [Source:ZFIN;Acc:ZDB-GENE-030131-10056]	3
ENSDARG00000069815	0.440935	1.46291	2.92374	0.0119489	0.0363187	-3.3351	33971221	33976055	567632	dnali1	dynein, axonemal, light intermediate chain 1 [Source:ZFIN;Acc:ZDB-GENE-080204-7]	16
ENSDARG00000017728	0.440846	6.2105	8.84582	7.81867e-07	6.76038e-05	5.55714	29716568	29723729	436954	phb2b	prohibitin 2b [Source:ZFIN;Acc:ZDB-GENE-040718-430]	6
ENSDARG00000071353	0.440558	7.52889	7.5215	4.60073e-06	0.00017963	3.60058	47087003	47126112	100002196	si:ch211-235e9.8	si:ch211-235e9.8 [Source:ZFIN;Acc:ZDB-GENE-141219-2]	14
ENSDARG00000102792	0.440548	1.82997	2.83385	0.0141892	0.0412938	-3.60738	42977573	42986930		si:ch211-106f21.1	si:ch211-106f21.1 [Source:ZFIN;Acc:ZDB-GENE-141216-345]	13
ENSDARG00000059993	0.440488	4.77818	5.34559	0.000137062	0.00144619	0.332248	32360753	32387233	100004946	trpm4a	transient receptor potential cation channel, subfamily M, member 4a [Source:ZFIN;Acc:ZDB-GENE-090302-3]	3
ENSDARG00000017229	0.44028	3.53165	5.59443	8.99592e-05	0.00109594	1.05936	16111867	16204182	564571	megf10	multiple EGF-like-domains 10 [Source:ZFIN;Acc:ZDB-GENE-080506-1]	10
ENSDARG00000044615	0.439783	5.16352	7.50312	4.7221e-06	0.000180931	3.79296	6767468	6810419	405768	zak	sterile alpha motif and leucine zipper containing kinase AZK [Source:ZFIN;Acc:ZDB-GENE-070912-386]	6
ENSDARG00000094066	0.43968	0.155353	1.63749	0.125704	0.220173	-5.15466	32843869	32859055		BX324003.2		4
ENSDARG00000101199	0.439422	7.51091	4.78932	0.00036227	0.00280361	-0.978492	5080972	5085382	30077	rbp4	retinol binding protein 4, plasma [Source:ZFIN;Acc:ZDB-GENE-000210-19]	12
ENSDARG00000015064	0.439314	1.65393	2.82424	0.0144521	0.0419004	-3.57426	48984140	48996690	407692	esrrd	estrogen-related receptor delta [Source:ZFIN;Acc:ZDB-GENE-040616-3]	18
ENSDARG00000102569	0.438985	4.03723	6.71094	1.51194e-05	0.000362069	2.79587	47729273	47796879	572258	polr3a	polymerase (RNA) III (DNA directed) polypeptide A [Source:ZFIN;Acc:ZDB-GENE-050208-103]	12
ENSDARG00000059166	0.438797	1.83371	2.2879	0.0397002	0.0910541	-4.5919	19862292	19910074	556601	SLC22A13	solute carrier family 22 (organic anion/urate transporter), member 13 [Source:HGNC Symbol;Acc:HGNC:8494]	24
ENSDARG00000087645	0.438703	1.62537	1.78238	0.098249	0.182759	-5.3547	47114891	47141723		znf1064	zinc finger protein 1064 [Source:ZFIN;Acc:ZDB-GENE-110913-175]	4
ENSDARG00000020979	0.438619	0.0913585	1.5825	0.137761	0.236057	-5.21578	51676228	51763504	503535	fam65c	family with sequence similarity 65, member C [Source:ZFIN;Acc:ZDB-GENE-050220-13]	6
ENSDARG00000055360	0.438397	5.28819	7.00604	9.70824e-06	0.000269707	3.01481	22576864	22579351	100003313	llph	LLP homolog, long-term synaptic facilitation (Aplysia) [Source:ZFIN;Acc:ZDB-GENE-051030-30]	4
ENSDARG00000053518	0.438355	3.75566	5.39349	0.000126307	0.00137044	0.651331	42246069	42260157	404618	adhfe1	alcohol dehydrogenase, iron containing, 1 [Source:ZFIN;Acc:ZDB-GENE-040426-2070]	2
ENSDARG00000094899	0.438327	2.04135	3.03866	0.00958817	0.030685	-3.28694	22937899	22942803	565165	si:ch1073-143l10.2	si:ch1073-143l10.2 [Source:ZFIN;Acc:ZDB-GENE-030131-863]	10
ENSDARG00000095948	0.43822	0.432115	2.53906	0.0248337	0.0633169	-3.76561	6652375	6679535		si:ch211-57m13.15	si:ch211-57m13.15 [Source:ZFIN;Acc:ZDB-GENE-110411-8]	10
ENSDARG00000025983	0.438199	1.77243	3.42912	0.00453707	0.0176576	-2.47192	2112730	2179604	403075	l3mbtl3	l(3)mbt-like 3 (Drosophila) [Source:ZFIN;Acc:ZDB-GENE-040724-127]	20
ENSDARG00000102087	0.437766	2.2355	4.05527	0.00138645	0.00741246	-1.41167	54866436	54872069		pop1	POP1 homolog, ribonuclease P/MRP subunit [Source:ZFIN;Acc:ZDB-GENE-120911-1]	16
ENSDARG00000099129	0.437652	1.64631	2.76936	0.016047	0.0454389	-3.67367	1466013	1467049	449990	phlda1	pleckstrin homology-like domain, family A, member 1 [Source:ZFIN;Acc:ZDB-GENE-041010-103]	4
ENSDARG00000078824	0.436548	0.521297	1.88106	0.0827496	0.160689	-4.88648	48492291	48499935	100141487	si:ch211-66e2.3	si:ch211-66e2.3 [Source:ZFIN;Acc:ZDB-GENE-080226-7]	3
ENSDARG00000069334	0.436367	3.09765	6.3211	2.76364e-05	0.000522987	2.38938	19858000	19890112		AGFG2	ArfGAP with FG repeats 2 [Source:HGNC Symbol;Acc:HGNC:5177]	7
ENSDARG00000045180	0.436289	1.81312	2.17725	0.0486547	0.106647	-4.77489	16966955	16993856	322509	acta2	actin, alpha 2, smooth muscle, aorta [Source:ZFIN;Acc:ZDB-GENE-030131-1229]	12
ENSDARG00000032277	0.436227	2.32318	4.47524	0.000638405	0.0042389	-0.64842	2662595	2696451	393589	rars2	arginyl-tRNA synthetase 2, mitochondrial (putative) [Source:ZFIN;Acc:ZDB-GENE-040426-1244]	20
ENSDARG00000090072	0.436214	1.46824	3.2338	0.00659531	0.0233349	-2.75657	8421432	8435352	100538219	KRTCAP3	keratinocyte associated protein 3 [Source:HGNC Symbol;Acc:HGNC:28943]	17
ENSDARG00000078419	0.436097	2.83183	2.64357	0.0203815	0.0544984	-4.24933	49914025	49931634	101884302	filip1a	filamin A interacting protein 1a [Source:ZFIN;Acc:ZDB-GENE-030131-4110]	17
ENSDARG00000010130	0.436019	3.38522	2.33976	0.036063	0.0846597	-4.95008	4881688	4892340	564392	smpdl3b	sphingomyelin phosphodiesterase, acid-like 3B [Source:ZFIN;Acc:ZDB-GENE-041008-132]	16
ENSDARG00000058502	0.436019	0.776123	2.03908	0.0624996	0.129043	-4.70323	10730500	10737776	568096	olah	oleoyl-ACP hydrolase [Source:ZFIN;Acc:ZDB-GENE-060312-17]	19
ENSDARG00000015662	0.435987	6.66255	4.02568	0.00146531	0.00773438	-2.37376	4543112	4555009	406739	pla2g12b	phospholipase A2, group XIIB [Source:ZFIN;Acc:ZDB-GENE-040426-2771]	13
ENSDARG00000074691	0.435758	5.08398	9.83281	2.35818e-07	3.26817e-05	6.96392	32327402	32350750	563411	mms22l	MMS22-like, DNA repair protein [Source:ZFIN;Acc:ZDB-GENE-030131-3869]	16
ENSDARG00000100946	0.435693	3.322	3.10807	0.0083934	0.0277194	-3.51538	19250678	19254273	100334500	CR352328.4		7
ENSDARG00000093521	0.435687	3.51521	6.28208	2.93898e-05	0.000544366	2.22615	13559700	13562569	561028	B3GNT3 (4 of 4)	UDP-GlcNAc:betaGal beta-1,3-N-acetylglucosaminyltransferase 3 [Source:HGNC Symbol;Acc:HGNC:13528]	8
ENSDARG00000103313	0.435551	2.38972	2.79526	0.0152738	0.0438139	-3.84265	22098096	22123784	561933	rhot1b	ras homolog family member T1 [Source:ZFIN;Acc:ZDB-GENE-061009-52]	6
ENSDARG00000052893	0.435268	1.4271	2.47146	0.0282009	0.0699156	-4.14831	10663526	10666595	30474	rx3	retinal homeobox gene 3 [Source:ZFIN;Acc:ZDB-GENE-990415-238]	21
ENSDARG00000077309	0.435201	0.0811584	1.75735	0.102573	0.188559	-4.96279	49896355	49899223	101882182	si:ch211-209f23.6	si:ch211-209f23.6 [Source:ZFIN;Acc:ZDB-GENE-141211-79]	2
ENSDARG00000012881	0.435016	5.41255	1.85372	0.0868061	0.166302	-6.23173	19916121	19944785	84703	slc4a1a	solute carrier family 4 (anion exchanger), member 1a (Diego blood group) [Source:ZFIN;Acc:ZDB-GENE-010525-1]	3
ENSDARG00000098724	0.434963	3.06305	3.83253	0.00210685	0.0100513	-2.05874	48943520	48948929		RGR (2 of 2)	retinal G protein coupled receptor [Source:HGNC Symbol;Acc:HGNC:9990]	12
ENSDARG00000100669	0.434937	1.52703	2.85448	0.0136411	0.0400842	-3.48169	76520185	76529285				4
ENSDARG00000102846	0.43491	3.21561	5.54169	9.82866e-05	0.00115541	1.04612	16285470	16291616	541496	trmt13	tRNA methyltransferase 13 homolog (S. cerevisiae) [Source:ZFIN;Acc:ZDB-GENE-050327-19]	22
ENSDARG00000055591	0.434548	0.306065	1.68382	0.11627	0.207652	-5.1266	24214825	24243628	558601	pipox	pipecolic acid oxidase [Source:ZFIN;Acc:ZDB-GENE-110627-2]	15
ENSDARG00000062909	0.434214	5.31728	3.91386	0.00180743	0.00902146	-2.42827	13750142	13961880	566557	furina	furin (paired basic amino acid cleaving enzyme) a [Source:ZFIN;Acc:ZDB-GENE-040901-1]	7
ENSDARG00000099667	0.434011	6.44064	9.0049	6.40261e-07	6.08501e-05	5.74751	34030819	34035458	447922	snrpg	small nuclear ribonucleoprotein polypeptide G [Source:ZFIN;Acc:ZDB-GENE-040912-105]	23
ENSDARG00000095192	0.43388	1.08245	2.66249	0.019663	0.0529542	-3.70936	29204745	29239197		si:dkey-150k17.2	si:dkey-150k17.2 [Source:ZFIN;Acc:ZDB-GENE-060503-806]	19
ENSDARG00000070131	0.433659	2.7732	4.33919	0.00081901	0.00504708	-1.02102	41582584	41585681	436813	rpp25l	ribonuclease P/MRP 25 subunit-like [Source:ZFIN;Acc:ZDB-GENE-040718-275]	16
ENSDARG00000092944	0.433268	0.0781104	1.70228	0.112688	0.202523	-5.04239	15945490	15946112		si:dkey-117n7.3	si:dkey-117n7.3 [Source:ZFIN;Acc:ZDB-GENE-060503-143]	4
ENSDARG00000044485	0.432817	5.9534	6.62203	1.73177e-05	0.000393038	2.31631	39227796	39234669	572527	sall4	spalt-like transcription factor 4 [Source:ZFIN;Acc:ZDB-GENE-060328-2]	23
ENSDARG00000097189	0.432683	2.86157	3.6915	0.00275169	0.012254	-2.2743	25853883	25857451		si:ch1073-235i16.2	si:ch1073-235i16.2 [Source:ZFIN;Acc:ZDB-GENE-131125-93]	3
ENSDARG00000025820	0.432318	3.72832	5.37733	0.000129834	0.00139197	0.629582	9551342	9577606	336998	chek2	checkpoint kinase 2 [Source:ZFIN;Acc:ZDB-GENE-030131-8942]	5
ENSDARG00000075500	0.432292	0.135097	2.06259	0.0599113	0.125035	-4.50287	22320389	22321983		smim1	small integral membrane protein 1 [Source:ZFIN;Acc:ZDB-GENE-081022-87]	8
ENSDARG00000096597	0.432135	2.89546	4.12199	0.00122422	0.00676362	-1.46306	6776783	6787186	100331141	ATP5SL	ATP5S-like [Source:HGNC Symbol;Acc:HGNC:25496]	15
ENSDARG00000032237	0.43189	4.78034	8.56384	1.12153e-06	8.39685e-05	5.37219	23576281	23595612	494046	anapc4	anaphase promoting complex subunit 4 [Source:ZFIN;Acc:ZDB-GENE-041212-10]	20
ENSDARG00000006837	0.431683	6.9628	6.991	9.92717e-06	0.000272837	2.81427	33391549	33396505	252851	mycn	v-myc avian myelocytomatosis viral oncogene neuroblastoma derived homolog [Source:ZFIN;Acc:ZDB-GENE-020711-1]	20
ENSDARG00000063596	0.4316	3.86652	5.99821	4.62691e-05	0.00071587	1.66841	1784934	1800228	572367	wbscr22	Williams Beuren syndrome chromosome region 22 [Source:ZFIN;Acc:ZDB-GENE-070410-68]	15
ENSDARG00000061941	0.431584	3.79205	4.94266	0.000275981	0.00232555	-0.167515	19291229	19342661	557850	trpv4	transient receptor potential cation channel, subfamily V, member 4 [Source:ZFIN;Acc:ZDB-GENE-030912-7]	5
ENSDARG00000063191	0.431145	2.26549	4.20251	0.00105411	0.00608521	-1.14229	7251631	7260085	558373	extl2	exostosin-like glycosyltransferase 2 [Source:ZFIN;Acc:ZDB-GENE-060929-1122]	2
ENSDARG00000017128	0.431079	5.18622	3.53884	0.00367934	0.0151138	-3.12877	29108284	29158764	559066	MYOF (2 of 2)	myoferlin [Source:HGNC Symbol;Acc:HGNC:3656]	13
ENSDARG00000103987	0.430807	3.10007	2.62247	0.021213	0.0560546	-4.36262	7990	14032	100536377	cib1	calcium and integrin binding 1 (calmyrin) [Source:ZFIN;Acc:ZDB-GENE-050417-170]	KN150506.1
ENSDARG00000094097	0.430567	4.19552	4.27342	0.000924519	0.00553493	-1.51322	60665262	60669808		si:ch211-209a2.1	si:ch211-209a2.1 [Source:ZFIN;Acc:ZDB-GENE-060531-32]	5
ENSDARG00000099274	0.430343	3.67654	6.03646	4.34963e-05	0.000690785	1.77896	53196948	53203152	394079	atxn3	ataxin 3 [Source:ZFIN;Acc:ZDB-GENE-040426-983]	17
ENSDARG00000030964	0.430321	3.35408	4.14189	0.0011797	0.00658644	-1.54645	42215490	42234888	692319	pde12	phosphodiesterase 12 [Source:ZFIN;Acc:ZDB-GENE-060519-25]	11
ENSDARG00000074720	0.429757	0.97082	2.78078	0.0157013	0.0447257	-3.46482	2517450	2520556	558400	si:ch211-51h9.7	si:ch211-51h9.7 [Source:ZFIN;Acc:ZDB-GENE-081104-235]	8
ENSDARG00000030972	0.429715	5.29661	5.9014	5.41531e-05	0.000782052	1.20943	44301668	44313131	323922	dnaja1	DnaJ (Hsp40) homolog, subfamily A, member 1 [Source:ZFIN;Acc:ZDB-GENE-030131-2642]	1
ENSDARG00000040621	0.429658	1.46734	3.05237	0.00933952	0.0300913	-3.09662	252425	257043	100148867	lrrc32	leucine rich repeat containing 32 [Source:ZFIN;Acc:ZDB-GENE-090630-1]	10
ENSDARG00000101324	0.42963	9.62511	3.3523	0.00525551	0.0197231	-3.75763	31389	33853	100101640	apoa1b	apolipoprotein A-Ib [Source:ZFIN;Acc:ZDB-GENE-050302-172]	15
ENSDARG00000078077	0.429508	3.6728	6.68743	1.56705e-05	0.000368493	2.84381	41042334	41050056	562538	dph2	DPH2 homolog (S. cerevisiae) [Source:ZFIN;Acc:ZDB-GENE-030219-100]	7
ENSDARG00000055339	0.428879	4.5447	5.24849	0.000161915	0.00161004	0.207408	39148073	39179933	557349	MIPEP (1 of 2)	mitochondrial intermediate peptidase [Source:HGNC Symbol;Acc:HGNC:7104]	10
ENSDARG00000103537	0.42873	3.37873	4.67564	0.000444101	0.00323376	-0.551866	8742609	8778419	393222	ttll12	tubulin tyrosine ligase-like family, member 12 [Source:ZFIN;Acc:ZDB-GENE-040426-697]	4
ENSDARG00000100174	0.428276	4.57263	3.36197	0.00515913	0.0194599	-3.34871	45661398	45665474		si:ch73-226i7.2	si:ch73-226i7.2 [Source:ZFIN;Acc:ZDB-GENE-141219-37]	7
ENSDARG00000092660	0.428257	4.54606	7.51237	4.66058e-06	0.00017963	3.91916	9332610	9346410	558396	cyp27c1	cytochrome P450, family 27, subfamily C, polypeptide 1 [Source:ZFIN;Acc:ZDB-GENE-080204-68]	6
ENSDARG00000061665	0.428194	2.65951	4.14514	0.00117259	0.00656022	-1.3564	18927803	18982990		hcn2b	hyperpolarization activated cyclic nucleotide-gated potassium channel 2b [Source:ZFIN;Acc:ZDB-GENE-030131-8228]	22
ENSDARG00000007025	0.42803	3.29141	5.24274	0.000163527	0.00161615	0.500671	46362716	46376443	393235	ttc9c	tetratricopeptide repeat domain 9C [Source:ZFIN;Acc:ZDB-GENE-040426-1053]	14
ENSDARG00000043705	0.42802	1.8558	3.21871	0.00678885	0.0237575	-2.89406	13102329	13116818	431738	mob3c	MOB kinase activator 3C [Source:ZFIN;Acc:ZDB-GENE-040704-32]	11
ENSDARG00000078523	0.428008	5.22164	5.42284	0.000120157	0.00132281	0.388834	21746334	21816625	100007346	ddr1	discoidin domain receptor tyrosine kinase 1 [Source:ZFIN;Acc:ZDB-GENE-060323-2]	16
ENSDARG00000074955	0.427881	7.33399	7.22896	6.99966e-06	0.000225933	3.16469	40331228	40375086	777756	nup98	nucleoporin 98 [Source:ZFIN;Acc:ZDB-GENE-040426-1180]	21
ENSDARG00000098666	0.427673	5.29413	5.6399	8.33754e-05	0.00103313	0.7586	44678472	44693519	449943	PPRC1 (2 of 2)	peroxisome proliferator-activated receptor gamma, coactivator-related 1 [Source:HGNC Symbol;Acc:HGNC:30025]	11
ENSDARG00000008395	0.427496	4.01764	3.85068	0.00203587	0.00981326	-2.27614	6308297	6320433	324743	snupn	snurportin 1 [Source:ZFIN;Acc:ZDB-GENE-030131-3464]	25
ENSDARG00000079340	0.427086	-0.010086	1.82229	0.0916923	0.173418	-4.8437	26683128	26703950	555258			15
ENSDARG00000104353	0.427	7.2182	7.36078	5.78596e-06	0.000202107	3.3706	9428667	9459755		nop58	NOP58 ribonucleoprotein homolog (yeast) [Source:ZFIN;Acc:ZDB-GENE-040426-2140]	6
ENSDARG00000067673	0.426705	4.55473	6.37553	2.53726e-05	0.000498565	2.13976	50522247	50551837	561241	snapc4	small nuclear RNA activating complex, polypeptide 4 [Source:ZFIN;Acc:ZDB-GENE-030131-5794]	5
ENSDARG00000004647	0.426652	3.11367	5.4927	0.000106747	0.00121963	0.985904	21185626	21199022	494093	spice1	spindle and centriole associated protein 1 [Source:ZFIN;Acc:ZDB-GENE-041212-64]	24
ENSDARG00000069102	0.426093	4.00936	5.91412	5.30414e-05	0.000770619	1.49164	21020388	21039669	548348	zgc:112962	zgc:112962 [Source:ZFIN;Acc:ZDB-GENE-050410-15]	8
ENSDARG00000042561	0.425683	3.96158	7.7484	3.3469e-06	0.000152452	4.39088	58415318	58439198	567956	lpar2b	lysophosphatidic acid receptor 2b [Source:ZFIN;Acc:ZDB-GENE-051120-99]	1
ENSDARG00000087779	0.42568	5.79803	5.34763	0.000136586	0.00144255	0.171372	15363383	15382271		PUM3	pumilio RNA-binding family member 3 [Source:HGNC Symbol;Acc:HGNC:29676]	10
ENSDARG00000059916	0.425659	1.18279	2.81279	0.0147714	0.0426426	-3.46271	54054924	54070515	664772	hyal1	hyaluronoglucosaminidase 1 [Source:ZFIN;Acc:ZDB-GENE-060312-42]	6
ENSDARG00000037245	0.425496	1.13249	2.67418	0.0192317	0.052094	-3.70191	25977114	25982677	567565	TRMO	tRNA methyltransferase O [Source:HGNC Symbol;Acc:HGNC:30967]	1
ENSDARG00000045254	0.425193	3.4699	4.24481	0.000974716	0.0057561	-1.38216	37810920	37820708	567594	C24H7orf50	chromosome 7 open reading frame 50 [Source:HGNC Symbol;Acc:HGNC:22421]	24
ENSDARG00000099424	0.424872	2.1024	2.93969	0.0115898	0.0354693	-3.49037	13620337	13631711	793137	lcat	lecithin-cholesterol acyltransferase [Source:ZFIN;Acc:ZDB-GENE-010716-3]	25
ENSDARG00000037804	0.424162	2.47941	1.71424	0.110419	0.199432	-5.71686	5822470	5825270	368779	phlda3	pleckstrin homology-like domain, family A, member 3 [Source:ZFIN;Acc:ZDB-GENE-030616-267]	23
ENSDARG00000006577	0.423873	2.42767	4.48294	0.000629512	0.00420622	-0.661698	53173122	53183438		nadka	NAD kinase a [Source:ZFIN;Acc:ZDB-GENE-050417-39]	8
ENSDARG00000101255	0.42376	1.57748	2.86912	0.0132647	0.0392084	-3.4695	41169485	41170791		si:ch73-167f18.3	si:ch73-167f18.3 [Source:ZFIN;Acc:ZDB-GENE-110411-36]	24
ENSDARG00000103369	0.42351	6.08582	8.93755	6.96556e-07	6.30158e-05	5.6918	50836049	50956962		taldo1	transaldolase 1 [Source:ZFIN;Acc:ZDB-GENE-030131-3277]	18
ENSDARG00000045442	0.42341	0.10078	2.10259	0.0557341	0.118136	-4.42994	4723602	4733953	322412	cpb1	carboxypeptidase B1 (tissue) [Source:ZFIN;Acc:ZDB-GENE-030131-1132]	24
ENSDARG00000103237	0.423328	0.763361	2.53266	0.025135	0.0638787	-3.85868	2317032	2323014	101883754	si:ch73-299h12.8	si:ch73-299h12.8 [Source:ZFIN;Acc:ZDB-GENE-081031-66]	21
ENSDARG00000070061	0.423067	3.30584	3.1731	0.00740938	0.0252506	-3.38742	40020541	40026624	560433	gfer	growth factor, augmenter of liver regeneration (ERV1 homolog, S. cerevisiae) [Source:ZFIN;Acc:ZDB-GENE-060810-186]	3
ENSDARG00000101010	0.422402	2.42257	3.8634	0.00198761	0.00966167	-1.8264	46853086	46864817	560428	hpdl	4-hydroxyphenylpyruvate dioxygenase-like [Source:ZFIN;Acc:ZDB-GENE-071004-50]	12
ENSDARG00000028257	0.422221	1.48341	2.47946	0.0277805	0.0690396	-4.15088	16007052	16018159	564404	cyb561a3b	cytochrome b561 family, member A3b [Source:ZFIN;Acc:ZDB-GENE-091204-222]	21
ENSDARG00000029018	0.422125	4.5878	4.96475	0.000265442	0.00225915	-0.31546	18603767	18606549	402862	cdkn1ba	cyclin-dependent kinase inhibitor 1Ba [Source:ZFIN;Acc:ZDB-GENE-040812-3]	4
ENSDARG00000086957	0.421907	5.15433	5.71852	7.31561e-05	0.000947972	0.917961	18610304	18638595	562777	si:dkeyp-118a3.2	si:dkeyp-118a3.2 [Source:ZFIN;Acc:ZDB-GENE-060810-149]	1
ENSDARG00000102581	0.421791	3.65967	3.58368	0.00337795	0.0141893	-2.69607	50684378	50754643		si:dkeyp-44b5.5	si:dkeyp-44b5.5 [Source:ZFIN;Acc:ZDB-GENE-120703-49]	4
ENSDARG00000045481	0.421736	1.67953	3.16688	0.00749826	0.0254868	-2.94159	20477120	20501207		gsap	gamma-secretase activating protein [Source:ZFIN;Acc:ZDB-GENE-041210-216]	4
ENSDARG00000068231	0.421634	1.18255	3.08911	0.00870422	0.0285019	-2.95084	11588074	11626753		CRACR2A (2 of 2)	calcium release activated channel regulator 2A [Source:HGNC Symbol;Acc:HGNC:28657]	18
ENSDARG00000016141	0.421617	1.44234	3.60219	0.00326092	0.0138015	-2.05433	35076999	35108709	565776	slc6a2	solute carrier family 6 (neurotransmitter transporter), member 2 [Source:ZFIN;Acc:ZDB-GENE-110408-4]	7
ENSDARG00000105104	0.421462	1.01827	2.42832	0.0305751	0.0745809	-4.1098	45446176	45457555		si:dkey-223p19.1	si:dkey-223p19.1 [Source:ZFIN;Acc:ZDB-GENE-120215-140]	21
ENSDARG00000044755	0.421419	3.11272	5.13138	0.0001983	0.00185147	0.3466	15737245	15745388	492587	GCNT4 (2 of 3)	glucosaminyl (N-acetyl) transferase 4, core 2 [Source:HGNC Symbol;Acc:HGNC:17973]	21
ENSDARG00000076169	0.421282	5.56319	9.32913	4.29522e-07	4.76892e-05	6.26369	21706963	21717994	692256	pold3	polymerase (DNA-directed), delta 3, accessory subunit [Source:ZFIN;Acc:ZDB-GENE-060512-59]	21
ENSDARG00000076856	0.42123	6.92665	6.35019	2.64013e-05	0.000509791	1.78656	26020617	26150416	555681	frem2a	Fras1 related extracellular matrix protein 2a [Source:ZFIN;Acc:ZDB-GENE-081119-3]	10
ENSDARG00000059931	0.421159	3.33469	2.40135	0.0321551	0.0774726	-4.82764	54084949	54103820	567869	hyal2a	hyaluronoglucosaminidase 2a [Source:ZFIN;Acc:ZDB-GENE-131121-41]	6
ENSDARG00000097300	0.421112	2.23375	2.29444	0.0392229	0.090256	-4.70002	50755282	50757229		si:ch211-242h13.4	si:ch211-242h13.4 [Source:ZFIN;Acc:ZDB-GENE-131119-85]	6
ENSDARG00000076170	0.421057	4.86151	9.27501	4.58784e-07	4.89398e-05	6.29892	7340563	7360660	570305	pcsk1nl	proprotein convertase subtilisin/kexin type 1 inhibitor, like [Source:ZFIN;Acc:ZDB-GENE-090427-2]	8
ENSDARG00000104488	0.420876	1.33632	2.71902	0.0176611	0.0489386	-3.67674	2334042	2335082		si:ch73-299h12.9	si:ch73-299h12.9 [Source:ZFIN;Acc:ZDB-GENE-081031-87]	21
ENSDARG00000062204	0.420836	2.77388	3.95709	0.00166638	0.00849885	-1.7437	22010095	22048761	563606	sigirr	single immunoglobulin and toll-interleukin 1 receptor (TIR) domain [Source:ZFIN;Acc:ZDB-GENE-080303-3]	25
ENSDARG00000001777	0.420707	6.98802	10.1369	1.661e-07	2.77889e-05	7.1384	1568789	1608719	393125	nup155	nucleoporin 155 [Source:ZFIN;Acc:ZDB-GENE-040426-711]	10
ENSDARG00000069681	0.420698	3.65217	4.95348	0.000270766	0.00229347	-0.112477	28552164	28559267	555238	pcgf6	polycomb group ring finger 6 [Source:ZFIN;Acc:ZDB-GENE-060526-178]	13
ENSDARG00000094251	0.420618	0.875713	2.51692	0.0258915	0.0654691	-3.91539	46002959	46006319		si:ch211-119d14.2	si:ch211-119d14.2 [Source:ZFIN;Acc:ZDB-GENE-081104-99]	8
ENSDARG00000004251	0.420318	5.29674	8.45391	1.29393e-06	8.90305e-05	5.13657	25538160	25546335	81882	dhfr	dihydrofolate reductase [Source:ZFIN;Acc:ZDB-GENE-010406-5]	5
ENSDARG00000036990	0.420146	4.43796	6.53029	1.99437e-05	0.000432061	2.41659	39095156	39141553	550332	dctd	dCMP deaminase [Source:ZFIN;Acc:ZDB-GENE-050417-116]	1
ENSDARG00000060127	0.420111	5.38689	7.64312	3.87631e-06	0.000163519	3.96662	44722592	44936510	102467218	adamts3	ADAM metallopeptidase with thrombospondin type 1 motif, 3 [Source:ZFIN;Acc:ZDB-GENE-110223-1]	5
ENSDARG00000076526	0.419849	6.08561	8.97468	6.6489e-07	6.10439e-05	5.74099	43192320	43204872	393950	gar1	GAR1 homolog, ribonucleoprotein [Source:ZFIN;Acc:ZDB-GENE-040426-893]	14
ENSDARG00000102363	0.419769	2.20589	3.47025	0.00419404	0.0166882	-2.51584	1274753	1278471	100006019	si:ch73-138e16.4	si:ch73-138e16.4 [Source:ZFIN;Acc:ZDB-GENE-070705-203]	22
ENSDARG00000008740	0.419203	5.05549	5.3809	0.000129045	0.00138477	0.342653	50559185	50576166	326718	esf1	ESF1, nucleolar pre-rRNA processing protein, homolog (S. cerevisiae) [Source:ZFIN;Acc:ZDB-GENE-030131-4917]	1
ENSDARG00000100361	0.419192	3.17585	3.85393	0.00202344	0.00977988	-2.04813	1751070	2017360	100034622	si:dkey-15h8.7	si:dkey-15h8.7 [Source:ZFIN;Acc:ZDB-GENE-050208-785]	22
ENSDARG00000063313	0.418818	3.41814	3.18194	0.00728474	0.0249433	-3.40106	3955039	3999334	569736	plbd1	phospholipase B domain containing 1 [Source:ZFIN;Acc:ZDB-GENE-050411-22]	3
ENSDARG00000101146	0.418603	0.111908	2.28274	0.0400803	0.091657	-4.13396	44774774	44784684	101886098	CR293511.2		11
ENSDARG00000029832	0.418026	3.82355	5.5614	9.5084e-05	0.00113628	0.929196	20287926	20295912	791185	slc26a1	solute carrier family 26 (anion exchanger), member 1 [Source:ZFIN;Acc:ZDB-GENE-070112-2182]	21
ENSDARG00000037158	0.417853	5.41125	6.45446	2.24316e-05	0.000462602	2.1159	34231583	34240972	406457	rcc1	regulator of chromosome condensation 1 [Source:ZFIN;Acc:ZDB-GENE-040426-2216]	16
ENSDARG00000087732	0.41782	1.73633	1.04572	0.314909	0.438449	-6.34234	30117897	30118194		Metazoa_SRP	Metazoan signal recognition particle RNA [Source:RFAM;Acc:RF00017]	3
ENSDARG00000003217	0.417817	4.93927	7.22828	7.00657e-06	0.000225933	3.41557	24103882	24130159	570267	urb2	URB2 ribosome biogenesis 2 homolog (S. cerevisiae) [Source:ZFIN;Acc:ZDB-GENE-030131-2621]	13
ENSDARG00000061713	0.417673	4.2101	6.03446	4.3637e-05	0.000690785	1.64829	32317599	32352078	559992	tpd52	tumor protein D52 [Source:ZFIN;Acc:ZDB-GENE-060503-680]	19
ENSDARG00000054196	0.417617	2.10869	3.08908	0.00870475	0.0285019	-3.21169	28896579	28904842	795255	SLC38A8 (2 of 2)	solute carrier family 38, member 8 [Source:HGNC Symbol;Acc:HGNC:32434]	7
ENSDARG00000102249	0.417529	4.88042	7.06529	8.89426e-06	0.000259562	3.17543	1640564	1735554		PEPD	peptidase D [Source:HGNC Symbol;Acc:HGNC:8840]	18
ENSDARG00000097483	0.417307	2.72157	3.80363	0.00222507	0.0104822	-2.02184	17816893	17821004	568604	si:ch211-213d14.2	si:ch211-213d14.2 [Source:ZFIN;Acc:ZDB-GENE-030131-8357]	15
ENSDARG00000056367	0.417242	2.68904	4.11243	0.00124619	0.00684232	-1.42614	25114801	25123278	436840	mpv17l2	MPV17 mitochondrial membrane protein-like 2 [Source:ZFIN;Acc:ZDB-GENE-040718-306]	2
ENSDARG00000094973	0.417078	2.94122	3.79928	0.00224342	0.0105391	-2.08978	10707906	10743490	791563	wnt16	wingless-type MMTV integration site family, member 16 [Source:ZFIN;Acc:ZDB-GENE-040426-2330]	4
ENSDARG00000006220	0.417054	1.79648	2.76791	0.0160912	0.045518	-3.72054	9998614	10032338	100384897	ugt1ab	UDP glucuronosyltransferase 1 family a, b [Source:ZFIN;Acc:ZDB-GENE-040426-2762]	9
ENSDARG00000006220	0.417054	1.79648	2.76791	0.0160912	0.045518	-3.72054	9998614	10032338	100384896	ugt1ab	UDP glucuronosyltransferase 1 family a, b [Source:ZFIN;Acc:ZDB-GENE-040426-2762]	9
ENSDARG00000006220	0.417054	1.79648	2.76791	0.0160912	0.045518	-3.72054	9998614	10032338	100384891	ugt1ab	UDP glucuronosyltransferase 1 family a, b [Source:ZFIN;Acc:ZDB-GENE-040426-2762]	9
ENSDARG00000006220	0.417054	1.79648	2.76791	0.0160912	0.045518	-3.72054	9998614	10032338	406731	ugt1ab	UDP glucuronosyltransferase 1 family a, b [Source:ZFIN;Acc:ZDB-GENE-040426-2762]	9
ENSDARG00000006220	0.417054	1.79648	2.76791	0.0160912	0.045518	-3.72054	9998614	10032338	100384901	ugt1ab	UDP glucuronosyltransferase 1 family a, b [Source:ZFIN;Acc:ZDB-GENE-040426-2762]	9
ENSDARG00000006220	0.417054	1.79648	2.76791	0.0160912	0.045518	-3.72054	9998614	10032338	641488	ugt1ab	UDP glucuronosyltransferase 1 family a, b [Source:ZFIN;Acc:ZDB-GENE-040426-2762]	9
ENSDARG00000006220	0.417054	1.79648	2.76791	0.0160912	0.045518	-3.72054	9998614	10032338	100379286	ugt1ab	UDP glucuronosyltransferase 1 family a, b [Source:ZFIN;Acc:ZDB-GENE-040426-2762]	9
ENSDARG00000075933	0.416958	4.32471	4.45471	0.000662771	0.00435628	-1.2021	583650	594094	394181	cox15	cytochrome c oxidase assembly homolog 15 (yeast) [Source:ZFIN;Acc:ZDB-GENE-040426-955]	13
ENSDARG00000103752	0.416902	0.223996	2.28286	0.0400716	0.0916569	-4.15972	44560680	44566149	570815	DUSP26	dual specificity phosphatase 26 (putative) [Source:HGNC Symbol;Acc:HGNC:28161]	10
ENSDARG00000087453	0.416682	0.630579	2.62699	0.0210321	0.0556945	-3.65731	29032	34225		ZNF32 (1 of 7)	zinc finger protein 32 [Source:HGNC Symbol;Acc:HGNC:13095]	20
ENSDARG00000054160	0.416522	0.283921	2.43871	0.0299861	0.0734017	-3.90657	40865010	40897950	541354	zgc:113625	zgc:113625 [Source:ZFIN;Acc:ZDB-GENE-050320-47]	10
ENSDARG00000054160	0.416522	0.283921	2.43871	0.0299861	0.0734017	-3.90657	40865010	40897950	553227	zgc:113625	zgc:113625 [Source:ZFIN;Acc:ZDB-GENE-050320-47]	10
ENSDARG00000091477	0.416473	1.91897	2.25167	0.0424453	0.0957847	-4.67995	48490171	48501412	100330116	znf1066	zinc finger protein 1066 [Source:ZFIN;Acc:ZDB-GENE-110913-60]	4
ENSDARG00000034138	0.416212	1.55754	2.57886	0.0230369	0.0597676	-3.99489	21563770	21566429	561042	shisa2	shisa family member 2 [Source:ZFIN;Acc:ZDB-GENE-030925-31]	5
ENSDARG00000021579	0.416192	4.47751	5.09511	0.000211227	0.00192969	-0.0543337	22632490	22642734	406479	orc5	origin recognition complex, subunit 5 [Source:ZFIN;Acc:ZDB-GENE-040426-2275]	4
ENSDARG00000045913	0.416052	4.24379	5.91333	5.31094e-05	0.000771034	1.43552	311580	317300	565937	mrps10	mitochondrial ribosomal protein S10 [Source:ZFIN;Acc:ZDB-GENE-040914-39]	4
ENSDARG00000092169	0.416034	1.14159	2.44927	0.0293991	0.0722716	-4.10657	11888632	11894347		si:dkey-250k15.4	si:dkey-250k15.4 [Source:ZFIN;Acc:ZDB-GENE-100922-254]	16
ENSDARG00000097733	0.415278	0.976032	1.96665	0.0711383	0.142605	-4.87494	25130680	25171280		adnpa		11
ENSDARG00000098580	0.414803	1.30107	3.1689	0.00746925	0.0254103	-2.83324	1244827	1250403		si:ch73-138e16.1	si:ch73-138e16.1 [Source:ZFIN;Acc:ZDB-GENE-070705-200]	22
ENSDARG00000069828	0.414791	2.03388	2.86422	0.0133896	0.0394996	-3.61157	9546521	9554556	751622	ABHD12B (1 of 2)	abhydrolase domain containing 12B [Source:HGNC Symbol;Acc:HGNC:19837]	13
ENSDARG00000092033	0.414581	2.62704	3.32367	0.00555179	0.0204507	-2.9135	18901009	18903986		si:dkey-239h2.3	si:dkey-239h2.3 [Source:ZFIN;Acc:ZDB-GENE-081104-383]	9
ENSDARG00000057590	0.414576	4.73632	6.79999	1.32115e-05	0.000327622	2.78718	15619065	15667287	560975	si:ch1073-396h14.1	si:ch1073-396h14.1 [Source:ZFIN;Acc:ZDB-GENE-070705-6]	22
ENSDARG00000053395	0.414448	4.93462	6.5803	1.84639e-05	0.000408147	2.39846	45336400	45341384	450034	cdkn2aipnl	CDKN2A interacting protein N-terminal like [Source:ZFIN;Acc:ZDB-GENE-041010-154]	21
ENSDARG00000016474	0.414361	4.0063	5.87816	5.62488e-05	0.000799387	1.43106	18869801	18878279	406385	galcb	galactosylceramidase b [Source:ZFIN;Acc:ZDB-GENE-040426-2115]	17
ENSDARG00000034146	0.414132	4.8302	7.00545	9.71669e-06	0.000269707	3.09178	5031205	5051510	569432	ccnk	cyclin K [Source:ZFIN;Acc:ZDB-GENE-030131-5126]	20
ENSDARG00000061509	0.413962	1.31861	2.59735	0.0222458	0.0581469	-3.89263	26312967	26318609	100334188	BX927282.1		5
ENSDARG00000097501	0.413714	3.75098	5.00806	0.000245978	0.00214802	-0.0382898	61125361	61129810		si:dkey-111k8.3	si:dkey-111k8.3 [Source:ZFIN;Acc:ZDB-GENE-131119-82]	3
ENSDARG00000030104	0.412999	2.43041	3.08339	0.00880025	0.028752	-3.3146	23558425	23572262	569399	sh3bp4	SH3-domain binding protein 4 [Source:ZFIN;Acc:ZDB-GENE-081104-509]	9
ENSDARG00000077473	0.412779	5.02014	6.67192	1.60455e-05	0.000374159	2.53066	50452118	50455614	560341	mych	myelocytomatosis oncogene homolog [Source:ZFIN;Acc:ZDB-GENE-030219-51]	6
ENSDARG00000102555	0.412646	1.88239	2.0655	0.0595981	0.124557	-4.98288	45206077	45211714	569467	si:dkey-33i11.9	si:dkey-33i11.9 [Source:ZFIN;Acc:ZDB-GENE-060503-262]	16
ENSDARG00000071669	0.41257	3.84411	6.70318	1.52991e-05	0.000364141	2.82822	22201525	22226569	447875	smyd5	SMYD family member 5 [Source:ZFIN;Acc:ZDB-GENE-040912-39]	14
ENSDARG00000008637	0.412366	4.48228	3.48406	0.00408484	0.0163503	-3.09333	11419101	11439741	406207	mtp	microsomal triglyceride transfer protein [Source:ZFIN;Acc:ZDB-GENE-040419-2]	1
ENSDARG00000101534	0.412354	2.30061	4.58173	0.00052611	0.00366775	-0.445762	14362870	14387776	436952	rab3db	RAB3D, member RAS oncogene family, b [Source:ZFIN;Acc:ZDB-GENE-040718-428]	3
ENSDARG00000067985	0.412316	3.25811	5.37432	0.000130501	0.00139709	0.742127	48052053	48057545	560494	ftr23	finTRIM family, member 23 [Source:ZFIN;Acc:ZDB-GENE-070912-322]	2
ENSDARG00000071468	0.412206	4.65671	4.55495	0.000552271	0.00381175	-1.08812	15693077	15694077	100034614	mrpl54	mitochondrial ribosomal protein L54 [Source:ZFIN;Acc:ZDB-GENE-050208-381]	22
ENSDARG00000044627	0.412182	4.00932	6.40484	2.42359e-05	0.00048548	2.30892	22855862	22887702	327601	alg8	ALG8, alpha-1,3-glucosyltransferase [Source:ZFIN;Acc:ZDB-GENE-030131-5812]	21
ENSDARG00000041791	0.41216	0.124145	1.63372	0.1265	0.221202	-5.15226	16398679	16600990	100333333	mgat4c	mgat4 family, member C [Source:ZFIN;Acc:ZDB-GENE-091204-429]	18
ENSDARG00000058579	0.412153	0.685143	2.09883	0.0561151	0.118777	-4.58165	8703586	8722941	100005358	si:ch211-274f20.2	si:ch211-274f20.2 [Source:ZFIN;Acc:ZDB-GENE-091204-91]	14
ENSDARG00000023203	0.412017	-0.0801076	1.92051	0.0771984	0.152285	-4.67726	10856555	10864345		mhc1lda	major histocompatibility complex class I LDA [Source:ZFIN;Acc:ZDB-GENE-140820-5]	25
ENSDARG00000092483	0.411642	2.75549	3.87449	0.00194649	0.00950671	-1.89607	33167888	33171536	799312	iqcc	IQ motif containing C [Source:ZFIN;Acc:ZDB-GENE-090313-325]	13
ENSDARG00000056167	0.41131	6.45298	6.25311	3.07673e-05	0.000559279	1.66078	32490271	32494261	58041	hspe1	heat shock 10 protein 1 [Source:ZFIN;Acc:ZDB-GENE-000906-2]	9
ENSDARG00000043360	0.410842	0.466938	2.26998	0.0410361	0.0932968	-4.24024	15000567	15004256	553692	dph3	diphthamide biosynthesis 3 [Source:ZFIN;Acc:ZDB-GENE-050522-545]	6
ENSDARG00000071360	0.410825	0.594273	2.51509	0.0259809	0.0656612	-3.84735	24662879	24666286	751675	morn2	MORN repeat containing 2 [Source:ZFIN;Acc:ZDB-GENE-060825-230]	17
ENSDARG00000102981	0.410763	3.86765	6.32207	2.7594e-05	0.000522987	2.20689	12610950	12629309	449790	cyp2k16	cytochrome P450, family 2, subfamily K, polypeptide16 [Source:ZFIN;Acc:ZDB-GENE-041010-37]	3
ENSDARG00000067784	0.410701	1.35381	2.59779	0.0222273	0.0581218	-3.90181	51598478	51667387		SLC9A1	solute carrier family 9, subfamily A (NHE1, cation proton antiporter 1), member 1 [Source:HGNC Symbol;Acc:HGNC:11071]	16
ENSDARG00000037403	0.41069	2.64196	2.20039	0.0466382	0.103188	-4.98282	19725766	19741779	562935	HSPA8 (1 of 2)	heat shock 70kDa protein 8 [Source:HGNC Symbol;Acc:HGNC:5241]	15
ENSDARG00000101056	0.41035	0.886385	1.57695	0.139031	0.237764	-5.43459	2338544	2340197		BX890539.1		21
ENSDARG00000103515	0.409792	5.5995	4.17423	0.0011109	0.00630866	-1.9728	45860895	45887050		vcana	versican a [Source:ZFIN;Acc:ZDB-GENE-011023-1]	5
ENSDARG00000016357	0.409616	5.77312	7.54746	4.4348e-06	0.000176663	3.77265	15194104	15205206	794311	fmo5	flavin containing monooxygenase 5 [Source:ZFIN;Acc:ZDB-GENE-030131-6606]	20
ENSDARG00000077176	0.409484	2.94322	3.88485	0.00190888	0.00937224	-1.92698	13964919	13969044	558116	zgc:174888	zgc:174888 [Source:ZFIN;Acc:ZDB-GENE-030328-33]	16
ENSDARG00000057879	0.409129	5.13811	6.2105	3.29184e-05	0.000586914	1.7564	12101596	12115926	553311	p3h3	prolyl 3-hydroxylase 3 [Source:ZFIN;Acc:ZDB-GENE-060503-231]	16
ENSDARG00000004727	0.408907	3.8692	6.03366	4.36933e-05	0.000690785	1.72725	30174264	30183392	450027	cmss1	cms1 ribosomal small subunit homolog (yeast) [Source:ZFIN;Acc:ZDB-GENE-041010-146]	9
ENSDARG00000045846	0.408433	4.31665	5.29288	0.000150015	0.00153398	0.337126	5319062	5325401	550447	osgep	O-sialoglycoprotein endopeptidase [Source:ZFIN;Acc:ZDB-GENE-030131-7880]	4
ENSDARG00000037570	0.408318	3.46732	4.92213	0.000286166	0.00237754	-0.122253	8771300	8779335	445412	polr1d	polymerase (RNA) I polypeptide D [Source:ZFIN;Acc:ZDB-GENE-040930-4]	14
ENSDARG00000079564	0.408249	5.25535	2.46553	0.0285162	0.070563	-5.16658	24600869	24614260	30616	vmhc	ventricular myosin heavy chain [Source:ZFIN;Acc:ZDB-GENE-991123-5]	2
ENSDARG00000041243	0.407897	5.97501	9.27651	4.57944e-07	4.89398e-05	6.14693	9192623	9225467	553292	setdb1a	SET domain, bifurcated 1a [Source:ZFIN;Acc:ZDB-GENE-030131-2421]	19
ENSDARG00000069726	0.407755	0.837752	2.77966	0.0157349	0.0447824	-3.43326	627843	674348	571000	glis3	GLIS family zinc finger 3 [Source:ZFIN;Acc:ZDB-GENE-070112-2232]	10
ENSDARG00000057833	0.407666	2.0645	2.98998	0.0105256	0.032872	-3.38551	11262219	11378912	100006392	gulp1b	GULP, engulfment adaptor PTB domain containing 1b [Source:ZFIN;Acc:ZDB-GENE-120228-2]	6
ENSDARG00000099509	0.407631	1.3326	2.53573	0.0249903	0.0636102	-4.00734	4102389	4116647	100334710	btr23	bloodthirsty-related gene family, member 23 [Source:ZFIN;Acc:ZDB-GENE-070705-375]	19
ENSDARG00000078725	0.407628	5.03677	4.35104	0.000801354	0.00496632	-1.54649	35116514	35326476	553539	nos1apa	nitric oxide synthase 1 (neuronal) adaptor protein a [Source:ZFIN;Acc:ZDB-GENE-081024-1]	6
ENSDARG00000040306	0.407565	4.33261	7.15351	7.81353e-06	0.000241887	3.42115	41654791	41669119	565818	otomp	otolith matrix protein [Source:ZFIN;Acc:ZDB-GENE-040709-1]	2
ENSDARG00000026799	0.407418	0.423427	2.34611	0.0356398	0.0838778	-4.09961	23374230	23383866	445198	suv39h1a	suppressor of variegation 3-9 homolog 1a [Source:ZFIN;Acc:ZDB-GENE-040801-111]	8
ENSDARG00000097546	0.407325	2.08244	3.43897	0.00445244	0.0174184	-2.54074	36442960	36449323		THAP5	THAP domain containing 5 [Source:HGNC Symbol;Acc:HGNC:23188]	24
ENSDARG00000071288	0.407289	3.53642	5.04345	0.000231179	0.00205812	0.0803758	513709	533149	553453	samhd1	SAM domain and HD domain 1 [Source:ZFIN;Acc:ZDB-GENE-090313-386]	23
ENSDARG00000052099	0.407283	1.08534	1.651	0.122886	0.21655	-5.38636	27122323	27132766	436603	agxta	alanine-glyoxylate aminotransferase a [Source:ZFIN;Acc:ZDB-GENE-040718-16]	6
ENSDARG00000098796	0.407099	4.88659	3.16139	0.00757769	0.0256675	-3.79969	45818007	45994340		znf1122	zinc finger protein 1122 [Source:ZFIN;Acc:ZDB-GENE-141211-60]	4
ENSDARG00000017696	0.406984	5.05864	7.07683	8.74426e-06	0.000258004	3.16174	31794804	31808062	286787	diexf	digestive organ expansion factor homolog [Source:ZFIN;Acc:ZDB-GENE-021217-2]	13
ENSDARG00000102965	0.406598	1.39147	2.73688	0.0170707	0.0476202	-3.6598	54762163	54778132	100331694	BAHD1 (2 of 2)	bromo adjacent homology domain containing 1 [Source:HGNC Symbol;Acc:HGNC:29153]	20
ENSDARG00000076857	0.406537	2.3243	2.38062	0.0334232	0.0798829	-4.57646	46651083	46652325	30289	her3	hairy-related 3 [Source:ZFIN;Acc:ZDB-GENE-980526-204]	8
ENSDARG00000055504	0.406296	4.99606	5.38186	0.000128835	0.00138462	0.354833	19231024	19239661	100000085	CD68	CD68 molecule [Source:HGNC Symbol;Acc:HGNC:1693]	7
ENSDARG00000068587	0.406069	5.10101	6.02361	4.44076e-05	0.000698687	1.44909	26807322	26813459	406386	rabggtb	Rab geranylgeranyltransferase, beta subunit [Source:ZFIN;Acc:ZDB-GENE-040426-2116]	2
ENSDARG00000095682	0.405993	2.98936	5.4518	0.000114396	0.00127811	0.944886	49390121	49391534		si:ch211-194e1.8	si:ch211-194e1.8 [Source:ZFIN;Acc:ZDB-GENE-081105-184]	8
ENSDARG00000093899	0.405483	1.1552	2.19345	0.0472345	0.104177	-4.55262	19879716	19889339		si:ch211-142k18.1	si:ch211-142k18.1 [Source:ZFIN;Acc:ZDB-GENE-040724-248]	20
ENSDARG00000104516	0.404993	3.25665	4.65574	0.000460297	0.00332773	-0.557436	4504	16436	393257	polr3d	polymerase (RNA) III (DNA directed) polypeptide D [Source:ZFIN;Acc:ZDB-GENE-040426-1017]	KN150353.1
ENSDARG00000045824	0.404766	4.57422	6.47032	2.18853e-05	0.000457701	2.29036	19635753	19649892	100002706	zgc:101783	zgc:101783 [Source:ZFIN;Acc:ZDB-GENE-040912-48]	25
ENSDARG00000045824	0.404766	4.57422	6.47032	2.18853e-05	0.000457701	2.29036	19635753	19649892	447883	zgc:101783	zgc:101783 [Source:ZFIN;Acc:ZDB-GENE-040912-48]	25
ENSDARG00000054319	0.404633	3.7088	3.02814	0.00978353	0.0311216	-3.77242	20734446	20749252	560273	oxct1b	3-oxoacid CoA transferase 1b [Source:ZFIN;Acc:ZDB-GENE-060929-212]	21
ENSDARG00000079036	0.404175	1.66955	2.42227	0.0309227	0.0751662	-4.3076	34471856	34476777		si:dkeyp-11g8.3	si:dkeyp-11g8.3 [Source:ZFIN;Acc:ZDB-GENE-110131-2]	20
ENSDARG00000088619	0.404133	4.02939	5.02054	0.000240648	0.00211204	-0.0852233	5821113	5832901	100333127	REXO4	REX4 homolog, 3'-5' exonuclease [Source:HGNC Symbol;Acc:HGNC:12820]	21
ENSDARG00000068213	0.403954	6.27524	8.25578	1.67998e-06	0.000101952	4.74219	44302564	44305545	30366	fzd10	frizzled class receptor 10 [Source:ZFIN;Acc:ZDB-GENE-990415-220]	8
ENSDARG00000103580	0.403814	1.89203	3.263	0.00623616	0.0223516	-2.8212	1929	3012		TWSG1 (1 of 2)	twisted gastrulation BMP signaling modulator 1 [Source:HGNC Symbol;Acc:HGNC:12429]	KN150650.1
ENSDARG00000100967	0.403795	-0.0538265	2.04311	0.0620485	0.128401	-4.49013	44920776	44922909		si:ch211-226m13.1	si:ch211-226m13.1 [Source:ZFIN;Acc:ZDB-GENE-091204-38]	10
ENSDARG00000060280	0.403726	0.844128	1.72258	0.108861	0.197205	-5.21385	19610727	19666379	799942	pde9a	phosphodiesterase 9A [Source:ZFIN;Acc:ZDB-GENE-130920-1]	9
ENSDARG00000024465	0.403591	4.70868	6.17266	3.49615e-05	0.000605658	1.77244	5634126	5636596	558080	mrps18a	mitochondrial ribosomal protein S18A [Source:ZFIN;Acc:ZDB-GENE-041210-109]	4
ENSDARG00000070140	0.403548	0.354526	2.48055	0.0277238	0.068969	-3.85024	39049957	39056255	777751	RETSAT (2 of 2)	retinol saturase (all-trans-retinol 13,14-reductase) [Source:HGNC Symbol;Acc:HGNC:25991]	3
ENSDARG00000099900	0.403276	3.95403	4.89075	0.000302502	0.00246095	-0.303272	33705369	33716131	100330448	C12H10orf2	chromosome 10 open reading frame 2 [Source:HGNC Symbol;Acc:HGNC:1160]	12
ENSDARG00000077863	0.403212	3.84673	5.27128	0.000155689	0.00157144	0.411276	27751592	27784709	796066	mettl22	methyltransferase like 22 [Source:ZFIN;Acc:ZDB-GENE-081022-70]	3
ENSDARG00000100774	0.40313	0.318042	1.9869	0.0686191	0.138562	-4.6691	44562234	44562741	100333981	cmc4	C-x(9)-C motif containing 4 homolog (S. cerevisiae) [Source:ZFIN;Acc:ZDB-GENE-120216-1]	21
ENSDARG00000098655	0.403109	5.07679	6.8352	1.25289e-05	0.00031837	2.7806	67527171	67580786	570771	KIF1C (3 of 3)	kinesin family member 1C [Source:HGNC Symbol;Acc:HGNC:6317]	5
ENSDARG00000056079	0.403101	4.44503	8.34071	1.50127e-06	9.59464e-05	5.12932	18848857	18866622	568473	l3mbtl2	l(3)mbt-like 2 (Drosophila) [Source:ZFIN;Acc:ZDB-GENE-030131-8713]	12
ENSDARG00000062711	0.402481	0.752915	2.15044	0.0510945	0.110395	-4.51421	12388599	12402716	793735	gal3st1a	galactose-3-O-sulfotransferase 1a [Source:ZFIN;Acc:ZDB-GENE-060526-375]	5
ENSDARG00000025854	0.402432	4.32225	7.22138	7.07726e-06	0.000227088	3.52711	49076518	49100613	445387	ddx51	DEAD (Asp-Glu-Ala-Asp) box polypeptide 51 [Source:ZFIN;Acc:ZDB-GENE-040927-28]	8
ENSDARG00000100501	0.402341	2.19975	1.61653	0.130187	0.226111	-5.77619	12051033	12055217		si:dkey-202l22.4	si:dkey-202l22.4 [Source:ZFIN;Acc:ZDB-GENE-131120-36]	15
ENSDARG00000025757	0.40198	2.85132	3.99132	0.00156274	0.00809798	-1.69978	14461499	14488599	393380	tspan35	tetraspanin 35 [Source:ZFIN;Acc:ZDB-GENE-040426-1362]	3
ENSDARG00000043806	0.401921	2.47618	3.67655	0.00283091	0.0124845	-2.1978	25800483	25856141		postna	periostin, osteoblast specific factor a [Source:ZFIN;Acc:ZDB-GENE-091113-23]	10
ENSDARG00000102233	0.401723	1.466	3.19366	0.00712294	0.0245397	-2.83164	36298839	36303393	100001148	oxld1	oxidoreductase-like domain containing 1 [Source:ZFIN;Acc:ZDB-GENE-130603-23]	12
ENSDARG00000078217	0.401608	3.25211	4.87914	0.00030879	0.00249595	-0.145616	25846069	25885788	565383	cblc	Cbl proto-oncogene C, E3 ubiquitin protein ligase [Source:ZFIN;Acc:ZDB-GENE-080220-20]	16
ENSDARG00000004328	0.4016	4.07181	4.31613	0.000854508	0.00521973	-1.40258	4825047	4856956		LIN28A	lin-28 homolog A (C. elegans) [Source:HGNC Symbol;Acc:HGNC:15986]	16
ENSDARG00000035264	0.401318	5.03449	4.89284	0.000301382	0.00245505	-0.535659	41039540	41044905	407084	riok2	RIO kinase 2 (yeast) [Source:ZFIN;Acc:ZDB-GENE-040426-2913]	5
ENSDARG00000071082	0.401025	6.15454	2.15465	0.0507039	0.109748	-5.83676	20127567	20147370	100003675	p4ha1b	prolyl 4-hydroxylase, alpha polypeptide I b [Source:ZFIN;Acc:ZDB-GENE-030131-4089]	17
ENSDARG00000032353	0.400313	4.33045	7.05433	9.03911e-06	0.000261679	3.26876	30830	37425	393636	tiprl	TIP41, TOR signaling pathway regulator-like (S. cerevisiae) [Source:ZFIN;Acc:ZDB-GENE-040426-1611]	10
ENSDARG00000096904	0.400012	0.732938	1.27679	0.224207	0.340686	-5.78199	16556526	16558847		si:dkeyp-100a5.4	si:dkeyp-100a5.4 [Source:ZFIN;Acc:ZDB-GENE-131122-37]	23
ENSDARG00000078212	0.399566	3.29931	5.49584	0.000106182	0.00121695	0.94516	72608312	72627706	323052	zgc:165515	zgc:165515 [Source:ZFIN;Acc:ZDB-GENE-030131-1772]	4
ENSDARG00000095879	0.39937	5.48605	8.09452	2.0846e-06	0.000115043	4.60645	53201936	53218175	393596	wdr46	WD repeat domain 46 [Source:ZFIN;Acc:ZDB-GENE-040426-1264]	8
ENSDARG00000059351	0.39937	3.08484	2.69495	0.0184878	0.0505656	-4.22617	1690531	1701653	751729	hnrnpa3	heterogeneous nuclear ribonucleoprotein A3 [Source:ZFIN;Acc:ZDB-GENE-060224-1]	9
ENSDARG00000102122	0.399225	4.00833	8.05356	2.20313e-06	0.000118273	4.81814	53146447	53156285		NEK9	NIMA-related kinase 9 [Source:HGNC Symbol;Acc:HGNC:18591]	17
ENSDARG00000018820	0.399178	6.93797	4.31837	0.000850988	0.00520413	-1.83476	10065903	10131044	570288	flncb	filamin C, gamma b (actin binding protein 280) [Source:ZFIN;Acc:ZDB-GENE-041008-175]	4
ENSDARG00000053912	0.399137	7.46476	6.48804	2.12917e-05	0.000450771	1.98731	42227627	42236061	406275	fbl	fibrillarin [Source:ZFIN;Acc:ZDB-GENE-040426-1936]	16
ENSDARG00000030267	0.398407	3.47472	4.38374	0.000754675	0.00476481	-1.12181	67302476	67315375	445389	gtf3aa	general transcription factor IIIAa [Source:ZFIN;Acc:ZDB-GENE-041006-1]	5
ENSDARG00000074628	0.398308	1.8602	2.16042	0.0501728	0.108876	-4.81784	38228047	38235576	100124608	si:dkey-10o6.2	si:dkey-10o6.2 [Source:ZFIN;Acc:ZDB-GENE-070705-284]	18
ENSDARG00000100832	0.398179	2.39698	3.51647	0.00383976	0.0156446	-2.48118	42604094	42614817		CABZ01009451.1		15
ENSDARG00000039958	0.397714	4.33691	5.80169	6.3767e-05	0.000864726	1.22351	33691691	33696548	336149	utp11l	UTP11-like, U3 small nucleolar ribonucleoprotein (yeast) [Source:ZFIN;Acc:ZDB-GENE-030131-8093]	16
ENSDARG00000089852	0.397672	0.487182	1.01967	0.326649	0.451131	-5.99516	44229713	44269994		si:dkey-51d8.1	si:dkey-51d8.1 [Source:ZFIN;Acc:ZDB-GENE-081103-14]	4
ENSDARG00000099809	0.397661	0.0240925	1.52351	0.151789	0.253795	-5.27973	19663508	19665079		si:ch211-202g13.2	si:ch211-202g13.2 [Source:ZFIN;Acc:ZDB-GENE-141216-364]	3
ENSDARG00000039881	0.397569	4.43537	6.08943	3.9942e-05	0.000655395	1.69016	10956288	11100971		cemip	cell migration inducing protein, hyaluronan binding [Source:ZFIN;Acc:ZDB-GENE-130103-7]	7
ENSDARG00000015887	0.397467	3.9932	3.89676	0.00186653	0.00921055	-2.18198	50953262	50961527	791742	b2ml	beta-2-microglobulin, like [Source:ZFIN;Acc:ZDB-GENE-040426-2136]	8
ENSDARG00000078034	0.397225	1.17873	2.55236	0.0242186	0.0621316	-3.93419	99533	101620	550384	zgc:112001	zgc:112001 [Source:ZFIN;Acc:ZDB-GENE-050417-178]	20
ENSDARG00000009178	0.397205	3.47227	5.76239	6.80347e-05	0.000902556	1.36369	10942779	10946816	445257	zfand1	zinc finger, AN1-type domain 1 [Source:ZFIN;Acc:ZDB-GENE-040801-269]	24
ENSDARG00000104476	0.396931	0.562852	1.42172	0.178857	0.287872	-5.55381	54449705	54464932		si:dkey-41c6.3	si:dkey-41c6.3 [Source:ZFIN;Acc:ZDB-GENE-070705-469]	4
ENSDARG00000098588	0.396696	0.464228	1.85453	0.0866841	0.16615	-4.913	860033	865234	393735	gchfr	GTP cyclohydrolase I feedback regulator [Source:ZFIN;Acc:ZDB-GENE-040426-1731]	17
ENSDARG00000017960	0.396661	5.42746	6.27869	2.95476e-05	0.000546254	1.82416	33874082	33891572	334757	sfxn2	sideroflexin 2 [Source:ZFIN;Acc:ZDB-GENE-040426-2831]	12
ENSDARG00000026839	0.396504	3.80921	5.45187	0.000114383	0.00127811	0.740481	1908149	1910242	406732	med21	mediator complex subunit 21 [Source:ZFIN;Acc:ZDB-GENE-040426-2763]	4
ENSDARG00000079537	0.396234	1.39269	1.63266	0.126723	0.221513	-5.50464	43276700	43281581	571442	ftr13	finTRIM family, member 13 [Source:ZFIN;Acc:ZDB-GENE-070912-395]	2
ENSDARG00000037154	0.396085	2.3716	3.4565	0.00430572	0.0170251	-2.58861	34367364	34387992		hivep3b	human immunodeficiency virus type I enhancer binding protein 3b [Source:ZFIN;Acc:ZDB-GENE-100922-42]	16
ENSDARG00000103065	0.396082	3.16756	3.77186	0.00236287	0.0109414	-2.20339	51524866	51527026		CABZ01088567.1		13
ENSDARG00000090337	0.39608	5.40117	5.82865	6.10023e-05	0.00083947	1.06854	11875429	11889091	100002463	pprc1	peroxisome proliferator-activated receptor gamma, coactivator-related 1 [Source:ZFIN;Acc:ZDB-GENE-030131-9858]	13
ENSDARG00000069525	0.396041	2.90879	5.43846	0.000117014	0.0013014	0.941445	16979701	16986018	100000326	gpn3	GPN-loop GTPase 3 [Source:ZFIN;Acc:ZDB-GENE-040724-141]	21
ENSDARG00000075538	0.395998	0.087388	1.41523	0.180712	0.289977	-5.43799	73624538	73625294	100037379	zgc:163061	zgc:163061 [Source:ZFIN;Acc:ZDB-GENE-070410-132]	7
ENSDARG00000098074	0.395984	3.26039	5.43884	0.000116937	0.0013014	0.854927	52984582	53129633	568585	trip4	thyroid hormone receptor interactor 4 [Source:ZFIN;Acc:ZDB-GENE-040724-92]	7
ENSDARG00000039069	0.395826	3.12856	5.4465	0.000115428	0.00128743	0.901076	35265777	35346699	393383	slx4ip	SLX4 interacting protein [Source:ZFIN;Acc:ZDB-GENE-040426-1365]	13
ENSDARG00000004199	0.395263	1.23659	2.19695	0.0469323	0.103669	-4.57004	27092930	27098419	791203	spam1	sperm adhesion molecule 1 [Source:ZFIN;Acc:ZDB-GENE-050506-63]	25
ENSDARG00000101873	0.395202	3.07897	3.53088	0.00373563	0.0152907	-2.64124	211779	221751	100537837	DTWD2	DTW domain containing 2 [Source:HGNC Symbol;Acc:HGNC:19334]	21
ENSDARG00000011521	0.395076	3.22581	2.41588	0.0312944	0.0758902	-4.77148	30690197	30807715	322660	upb1	ureidopropionase, beta [Source:ZFIN;Acc:ZDB-GENE-030131-1380]	8
ENSDARG00000069953	0.394501	1.35021	2.47982	0.0277617	0.069024	-4.11185	30331011	30546217	568646	kcnq5b	potassium voltage-gated channel, KQT-like subfamily, member 5b [Source:ZFIN;Acc:ZDB-GENE-090312-178]	1
ENSDARG00000086789	0.394358	2.8916	5.22569	0.000168409	0.0016506	0.570253	31259474	31327437	564712	bahd1	bromo adjacent homology domain containing 1 [Source:ZFIN;Acc:ZDB-GENE-120411-42]	17
ENSDARG00000071871	0.394332	3.36182	4.48812	0.000623592	0.00418032	-0.89664	11089369	11093560	553706	glod5	glyoxalase domain containing 5 [Source:ZFIN;Acc:ZDB-GENE-050522-174]	14
ENSDARG00000075416	0.394192	1.52258	2.26242	0.041612	0.09431	-4.54271	9579462	9588793	100150029	HSCB	HscB mitochondrial iron-sulfur cluster co-chaperone [Source:HGNC Symbol;Acc:HGNC:28913]	5
ENSDARG00000103413	0.393959	2.25699	2.41717	0.0312189	0.0757354	-4.49203	7727364	7753267	553764	zgc:109949	zgc:109949 [Source:ZFIN;Acc:ZDB-GENE-050522-166]	3
ENSDARG00000013453	0.393752	-0.141051	1.25063	0.233302	0.350662	-5.58142	31271617	31292896	553222	tdrd9	tudor domain containing 9 [Source:ZFIN;Acc:ZDB-GENE-090313-193]	13
ENSDARG00000015506	0.393615	4.74623	4.95866	0.000268304	0.00227855	-0.359971	33860922	33880045	100006043	klf5a	Kruppel-like factor 5a [Source:ZFIN;Acc:ZDB-GENE-090312-167]	1
ENSDARG00000104631	0.393369	3.13071	4.478	0.000635204	0.0042277	-0.855454	4018539	4051033	794117	RNF14 (5 of 5)	ring finger protein 14 [Source:HGNC Symbol;Acc:HGNC:10058]	15
ENSDARG00000052192	0.393353	0.351552	1.80931	0.0937797	0.176342	-4.9527	122070	123646	780835	s1pr5b	sphingosine-1-phosphate receptor 5b [Source:ZFIN;Acc:ZDB-GENE-061201-27]	6
ENSDARG00000014506	0.393282	3.25773	5.87368	5.6662e-05	0.000802848	1.60619	29383450	29386082	393771	tmem126a	transmembrane protein 126A [Source:ZFIN;Acc:ZDB-GENE-040426-1770]	10
ENSDARG00000103052	0.393269	3.88302	6.37849	2.52553e-05	0.000498498	2.29542	7694484	7712519	550289	pcyox1	prenylcysteine oxidase 1 [Source:ZFIN;Acc:ZDB-GENE-050417-98]	10
ENSDARG00000089142	0.392847	3.06213	3.17504	0.00738182	0.0251927	-3.3173	74873981	74883735	541480	zgc:113119	zgc:113119 [Source:ZFIN;Acc:ZDB-GENE-050327-3]	4
ENSDARG00000038700	0.392421	0.613548	2.20616	0.0461473	0.102427	-4.38496	37312631	37313702	100007673	gpr160	G protein-coupled receptor 160 [Source:ZFIN;Acc:ZDB-GENE-081022-189]	2
ENSDARG00000093173	0.392237	1.79046	2.29534	0.0391581	0.0901388	-4.56624	6046445	6054599		si:dkey-93m18.6	si:dkey-93m18.6 [Source:ZFIN;Acc:ZDB-GENE-091204-133]	21
ENSDARG00000038667	0.392184	3.51153	4.56409	0.000543193	0.00376536	-0.794015	122870	126318		fggy	FGGY carbohydrate kinase domain containing [Source:ZFIN;Acc:ZDB-GENE-040426-2461]	2
ENSDARG00000101060	0.391847	4.41055	7.41498	5.35364e-06	0.000193462	3.8011	14361705	14381441	541448	acrc	acidic repeat containing [Source:ZFIN;Acc:ZDB-GENE-050320-153]	14
ENSDARG00000088439	0.391634	4.29943	5.1036	0.000208124	0.00191386	0.0010027	25927110	25930546	550529	gm2a	GM2 ganglioside activator [Source:ZFIN;Acc:ZDB-GENE-050417-373]	14
ENSDARG00000090039	0.391621	7.14522	3.24498	0.00645535	0.0229645	-3.9086	336750	373416	100334698	reck	reversion-inducing-cysteine-rich protein with kazal motifs [Source:ZFIN;Acc:ZDB-GENE-070117-37]	24
ENSDARG00000062880	0.391606	1.62365	3.84929	0.00204124	0.00982462	-1.63614	11734367	11926423	569437	cntn3a.1	contactin 3a, tandem duplicate 1 [Source:ZFIN;Acc:ZDB-GENE-081030-10]	23
ENSDARG00000014680	0.391498	4.61807	4.10792	0.00125673	0.00688643	-1.92527	26061596	26110160	327348	znf710a	zinc finger protein 710a [Source:ZFIN;Acc:ZDB-GENE-030131-5559]	18
ENSDARG00000044441	0.391258	0.699024	1.86208	0.0855478	0.164569	-4.96323	28061417	28121143	558959	MYO7B (1 of 2)	myosin VIIB [Source:HGNC Symbol;Acc:HGNC:7607]	6
ENSDARG00000089019	0.390977	1.62142	1.91578	0.0778458	0.153222	-5.14605	20935341	20940801	568697	si:ch211-175m2.5	si:ch211-175m2.5 [Source:ZFIN;Acc:ZDB-GENE-130530-947]	14
ENSDARG00000054154	0.390896	6.06459	5.99446	4.65509e-05	0.000718953	1.26497	29125222	29155460	553241	bms1	BMS1 ribosome biogenesis factor [Source:ZFIN;Acc:ZDB-GENE-060720-2]	12
ENSDARG00000052816	0.390864	6.56565	7.06635	8.88039e-06	0.000259562	2.95891	40119071	40134213	394021	shmt1	serine hydroxymethyltransferase 1 (soluble) [Source:ZFIN;Acc:ZDB-GENE-040426-1558]	3
ENSDARG00000102381	0.390855	1.43621	2.49794	0.0268325	0.0672912	-4.10469	133	7941		SLC44A4	solute carrier family 44, member 4 [Source:HGNC Symbol;Acc:HGNC:13941]	KN150433.1
ENSDARG00000091598	0.3906	3.56834	3.3665	0.0051146	0.0193279	-3.08888	51583091	51586001	100536673	si:ch73-91k6.2	si:ch73-91k6.2 [Source:ZFIN;Acc:ZDB-GENE-050208-270]	20
ENSDARG00000026655	0.390585	4.37797	5.47269	0.00011042	0.00124651	0.641892	40580683	40585717	450011	tspo	translocator protein [Source:ZFIN;Acc:ZDB-GENE-041010-125]	6
ENSDARG00000017367	0.390579	1.80418	1.96906	0.0708348	0.142128	-5.11657	20105357	20181564	563403	rhbdf1b	rhomboid 5 homolog 1b (Drosophila) [Source:ZFIN;Acc:ZDB-GENE-130531-6]	12
ENSDARG00000031506	0.390567	2.7692	4.18254	0.00109388	0.006243	-1.31531	46407522	46445344	569329	flvcr2b	feline leukemia virus subgroup C cellular receptor family, member 2b [Source:ZFIN;Acc:ZDB-GENE-041210-312]	20
ENSDARG00000023040	0.390565	3.6389	5.98246	4.74647e-05	0.000725616	1.69684	27813624	27821008	407718	zbtb1	zinc finger and BTB domain containing 1 [Source:ZFIN;Acc:ZDB-GENE-041001-126]	20
ENSDARG00000058030	0.39055	5.65065	8.29054	1.60425e-06	9.96186e-05	4.86092	9591570	9600775	565232	hspa14	heat shock protein 14 [Source:ZFIN;Acc:ZDB-GENE-041210-73]	4
ENSDARG00000061039	0.390478	3.54496	4.57537	0.000532206	0.00370233	-0.78159	38629148	38728866	567172	atp10a	ATPase, class V, type 10A [Source:ZFIN;Acc:ZDB-GENE-101102-1]	6
ENSDARG00000037383	0.390445	2.16648	2.71665	0.0177408	0.0491109	-3.92357	21032884	21122617	60636	pax5	paired box 5 [Source:ZFIN;Acc:ZDB-GENE-001030-2]	1
ENSDARG00000040039	0.390263	3.59677	3.90557	0.00183583	0.00910509	-2.06176	12684075	12687937	449768	pttg1ipb	pituitary tumor-transforming 1 interacting protein b [Source:ZFIN;Acc:ZDB-GENE-041010-10]	9
ENSDARG00000035663	0.389814	1.45184	2.32435	0.0371089	0.0864709	-4.41479	42998102	43003860	450015	zgc:103438	zgc:103438 [Source:ZFIN;Acc:ZDB-GENE-041010-131]	19
ENSDARG00000018040	0.389436	1.38707	2.94746	0.0114186	0.0350504	-3.27054	44442396	44453240	570586	msantd4	Myb/SANT-like DNA-binding domain containing 4 with coiled-coils [Source:ZFIN;Acc:ZDB-GENE-121023-2]	15
ENSDARG00000098253	0.389168	0.410173	2.42121	0.0309844	0.0752787	-3.96698	2974516	2975916	100332187	S1PR3	sphingosine-1-phosphate receptor 3 [Source:HGNC Symbol;Acc:HGNC:3167]	21
ENSDARG00000078878	0.389033	3.07725	2.28689	0.0397744	0.0911821	-4.95762	458829	466986		METTL21C (2 of 2)	methyltransferase like 21C [Source:HGNC Symbol;Acc:HGNC:33717]	1
ENSDARG00000069745	0.388945	3.19368	4.68336	0.000437978	0.00320064	-0.490235	22079170	22085676	555929	slc35f2	solute carrier family 35, member F2 [Source:ZFIN;Acc:ZDB-GENE-030131-5516]	21
ENSDARG00000030269	0.388903	0.899622	1.43904	0.173986	0.281842	-5.62542	34580791	34587079	550508	grtp1b	growth hormone regulated TBC protein 1b [Source:ZFIN;Acc:ZDB-GENE-050417-346]	9
ENSDARG00000035415	0.388755	1.53082	2.88619	0.0128387	0.0382557	-3.42469	34798592	34801415	100005416	ptger4b	prostaglandin E receptor 4 (subtype EP4) b [Source:ZFIN;Acc:ZDB-GENE-060531-102]	5
ENSDARG00000076075	0.388139	2.79478	2.80873	0.0148864	0.0429011	-3.93426	24945111	24976035		myh7ba	myosin, heavy chain 7B, cardiac muscle, beta a [Source:ZFIN;Acc:ZDB-GENE-100914-2]	11
ENSDARG00000063223	0.38795	1.44339	3.06503	0.00911557	0.0295522	-3.06682	6349531	6350559	556921	arl14	ADP-ribosylation factor-like 14 [Source:ZFIN;Acc:ZDB-GENE-070705-288]	2
ENSDARG00000020443	0.387774	1.89272	3.5442	0.00364194	0.0149984	-2.28739	5505283	5575203		xkr6a	XK, Kell blood group complex subunit-related family, member 6a [Source:ZFIN;Acc:ZDB-GENE-131121-106]	17
ENSDARG00000021232	0.38763	2.03774	2.80187	0.0150822	0.0433478	-3.72882	50296213	50299303	30694	nkx2.7	NK2 transcription factor related 7 [Source:ZFIN;Acc:ZDB-GENE-990415-179]	8
ENSDARG00000102596	0.387029	2.02848	1.98575	0.0687598	0.138762	-5.15863	34134654	34146521		BX324179.2		4
ENSDARG00000070013	0.386848	0.884642	2.70093	0.0182789	0.0501341	-3.58822	34230588	34237258	558970	dmrt2b	doublesex and mab-3 related transcription factor 2b [Source:ZFIN;Acc:ZDB-GENE-080813-1]	6
ENSDARG00000103266	0.386809	1.98363	2.5488	0.0243822	0.0624855	-4.17529	44696471	44711552	571547	si:dkey-93h22.6	si:dkey-93h22.6 [Source:ZFIN;Acc:ZDB-GENE-110914-153]	11
ENSDARG00000040298	0.386459	7.08837	3.02315	0.00987745	0.0313285	-4.32996	23999038	24000948	322543	apoa4b.1	apolipoprotein A-IV b, tandem duplicate 1 [Source:ZFIN;Acc:ZDB-GENE-030131-1263]	16
ENSDARG00000102578	0.386096	2.61489	3.6446	0.0030081	0.0130307	-2.29713	11112861	11122519	503596	mif4gdb	MIF4G domain containing b [Source:ZFIN;Acc:ZDB-GENE-050227-7]	3
ENSDARG00000102554	0.386092	1.10262	1.99262	0.0679223	0.137455	-4.86909	3346863	3348624	550469			8
ENSDARG00000007289	0.386026	2.97292	2.68248	0.0189309	0.0514075	-4.21807	56656255	56668369	100006599	METRNL (1 of 2)	meteorin, glial cell differentiation regulator-like [Source:HGNC Symbol;Acc:HGNC:27584]	1
ENSDARG00000097694	0.385958	0.0436061	1.59645	0.13461	0.231897	-5.18446	46802815	46807086		si:dkey-193d10.9	si:dkey-193d10.9 [Source:ZFIN;Acc:ZDB-GENE-131122-24]	17
ENSDARG00000057231	0.385538	3.32505	3.30139	0.0057939	0.0211308	-3.14791	18854691	18869010	559245	rorca	RAR-related orphan receptor C a [Source:ZFIN;Acc:ZDB-GENE-990415-250]	8
ENSDARG00000042716	0.385261	0.87535	2.10659	0.0553319	0.117526	-4.62006	28020128	28023915		tmem68	transmembrane protein 68 [Source:ZFIN;Acc:ZDB-GENE-040426-1267]	2
ENSDARG00000078891	0.385141	3.13189	4.76866	0.00037588	0.00288378	-0.317216	26098104	26118673	100003958	C7H7orf43	chromosome 7 open reading frame 43 [Source:HGNC Symbol;Acc:HGNC:25604]	7
ENSDARG00000035129	0.38511	4.34561	3.8844	0.00191049	0.00937776	-2.29173	64175502	64180136	449555	zgc:101858	zgc:101858 [Source:ZFIN;Acc:ZDB-GENE-040927-13]	5
ENSDARG00000016161	0.385062	0.358315	1.87154	0.0841422	0.162525	-4.85967	7664712	7685031	791129	ccdc170	coiled-coil domain containing 170 [Source:ZFIN;Acc:ZDB-GENE-070112-162]	17
ENSDARG00000095325	0.384932	0.476752	0.948111	0.360515	0.485114	-6.06205	30890507	30892420		si:dkey-49n23.3	si:dkey-49n23.3 [Source:ZFIN;Acc:ZDB-GENE-050208-799]	22
ENSDARG00000001937	0.38491	3.25243	3.78003	0.00232661	0.0108145	-2.21032	48349121	48372033	100334818	CABZ01043017.1		17
ENSDARG00000090904	0.384727	2.76085	4.99082	0.000253542	0.00219515	0.182144	4368873	4377259	100003830	RNF219	ring finger protein 219 [Source:HGNC Symbol;Acc:HGNC:20308]	6
ENSDARG00000031657	0.384724	2.26447	3.33669	0.00541503	0.0201131	-2.78686	18645830	18646819	553762	fahd1	fumarylacetoacetate hydrolase domain containing 1 [Source:ZFIN;Acc:ZDB-GENE-050522-448]	3
ENSDARG00000011157	0.384376	5.65298	7.54739	4.43528e-06	0.000176663	3.78776	37521787	37555447	407987	arhgef18a	rho/rac guanine nucleotide exchange factor (GEF) 18a [Source:ZFIN;Acc:ZDB-GENE-040516-14]	2
ENSDARG00000078644	0.384355	1.25409	2.98289	0.0106695	0.0331994	-3.16796	52529901	52546934	561308	theg	theg spermatid protein [Source:ZFIN;Acc:ZDB-GENE-070912-59]	2
ENSDARG00000021869	0.384328	3.81349	4.78084	0.000367797	0.00283069	-0.470148	39150595	39285597	407988	rcan2	regulator of calcineurin 2 [Source:ZFIN;Acc:ZDB-GENE-040516-17]	20
ENSDARG00000077664	0.383686	5.70007	4.51701	0.000591657	0.00401913	-1.33804	42921499	42933706	550326	zgc:110239	zgc:110239 [Source:ZFIN;Acc:ZDB-GENE-050417-107]	19
ENSDARG00000001721	0.383526	5.19318	3.21471	0.00684118	0.0238996	-3.75409	43093134	43110935	568941	oc90	otoconin 90 [Source:ZFIN;Acc:ZDB-GENE-070912-300]	2
ENSDARG00000060010	0.382974	4.69721	3.93716	0.00172995	0.00873668	-2.26895	45477586	45593339	563030	iqgap2	IQ motif containing GTPase activating protein 2 [Source:ZFIN;Acc:ZDB-GENE-030131-2878]	5
ENSDARG00000097896	0.382901	0.922769	2.03578	0.062872	0.129666	-4.74899	38568503	38582952		si:ch211-30e10.6	si:ch211-30e10.6 [Source:ZFIN;Acc:ZDB-GENE-131119-46]	10
ENSDARG00000039872	0.38262	3.79982	6.39427	2.46396e-05	0.000492313	2.34088	46718139	46724490	445155	lamtor2	late endosomal/lysosomal adaptor, MAPK and MTOR activator 2 [Source:ZFIN;Acc:ZDB-GENE-040801-63]	16
ENSDARG00000010738	0.38231	2.87753	3.96766	0.00163364	0.00837654	-1.75183	44711586	44721253	492784	C16H8orf76	chromosome 8 open reading frame 76 [Source:HGNC Symbol;Acc:HGNC:25924]	16
ENSDARG00000041600	0.382273	3.34046	3.32687	0.00551787	0.0203597	-3.10352	26244646	26254280	436702	wdr83	WD repeat domain containing 83 [Source:ZFIN;Acc:ZDB-GENE-040718-126]	22
ENSDARG00000033579	0.382233	1.24769	2.79415	0.015306	0.0438876	-3.51489	59776404	59785543	503530	mtrf1	mitochondrial translational release factor 1 [Source:ZFIN;Acc:ZDB-GENE-050220-8]	6
ENSDARG00000099877	0.381685	0.197295	1.74679	0.104447	0.191216	-5.0075	36463291	36465026	100148910	si:dkeyp-72e1.6	si:dkeyp-72e1.6 [Source:ZFIN;Acc:ZDB-GENE-120215-228]	3
ENSDARG00000040249	0.381503	2.85616	3.55351	0.00357781	0.014832	-2.53748	29453320	29470386	403133	tlr18	toll-like receptor 18 [Source:ZFIN;Acc:ZDB-GENE-040220-2]	16
ENSDARG00000027984	0.381279	2.34804	3.29046	0.00591651	0.0215217	-2.89852	44992659	45000078	436754	gstz1	glutathione S-transferase zeta 1 [Source:ZFIN;Acc:ZDB-GENE-040718-184]	17
ENSDARG00000040253	0.381101	5.51501	7.13376	8.04278e-06	0.000245483	3.17933	29587113	29593575	246225	onecutl	one cut domain, family member, like [Source:ZFIN;Acc:ZDB-GENE-020531-1]	16
ENSDARG00000013095	0.380771	5.16639	8.63138	1.02788e-06	8.02528e-05	5.39878	2261361	2296388	326857	gclc	glutamate-cysteine ligase, catalytic subunit [Source:ZFIN;Acc:ZDB-GENE-030131-5056]	13
ENSDARG00000097465	0.380618	3.37827	4.56987	0.000537536	0.00373194	-0.748576	24796785	24802400	100003205	trmt61b	tRNA methyltransferase 61B [Source:ZFIN;Acc:ZDB-GENE-131127-35]	17
ENSDARG00000077900	0.380025	1.10673	1.85189	0.0870839	0.166752	-5.09258	19153513	19160313	558198	si:ch211-141o9.10	si:ch211-141o9.10 [Source:ZFIN;Acc:ZDB-GENE-130603-5]	12
ENSDARG00000089640	0.379935	2.54965	3.32609	0.00552612	0.0203785	-2.88761	15969728	15976155	559444	si:dkey-117n7.5	si:dkey-117n7.5 [Source:ZFIN;Acc:ZDB-GENE-060503-331]	4
ENSDARG00000020735	0.37988	1.80899	2.81405	0.0147358	0.0425586	-3.63956	18880697	18910276		efcab6	EF-hand calcium binding domain 6 [Source:ZFIN;Acc:ZDB-GENE-070828-2]	25
ENSDARG00000067975	0.379765	5.52829	6.33799	2.69118e-05	0.000515547	1.90763	83962	85503	100037369	atpif1a	ATPase inhibitory factor 1a [Source:ZFIN;Acc:ZDB-GENE-070410-36]	19
ENSDARG00000102389	0.379561	1.1572	2.53894	0.0248394	0.0633169	-3.95219	45150450	45155584	368201	ved	ventrally expressed dharma/bozozok antagonist [Source:ZFIN;Acc:ZDB-GENE-030813-1]	10
ENSDARG00000002445	0.379473	5.00685	7.36248	5.77184e-06	0.000202107	3.6073	7513652	7526042	323473	prdm1a	PR domain containing 1a, with ZNF domain [Source:ZFIN;Acc:ZDB-GENE-030131-2193]	16
ENSDARG00000044488	0.37931	5.28597	5.12786	0.000199517	0.00185567	-0.150208	36270673	36287293	336470	pak1ip1	PAK1 interacting protein 1 [Source:ZFIN;Acc:ZDB-GENE-030131-8414]	24
ENSDARG00000102062	0.379239	0.432853	1.57853	0.138667	0.237256	-5.30918	60663588	60669792		CU182823.1		4
ENSDARG00000011196	0.379164	6.26333	10.5299	1.06884e-07	2.19562e-05	7.65669	30781306	30798378	322953	dnajc11	DnaJ (Hsp40) homolog, subfamily C, member 11 [Source:ZFIN;Acc:ZDB-GENE-030131-1673]	23
ENSDARG00000007387	0.379073	5.41467	6.45425	2.2439e-05	0.000462602	2.11478	39141709	39162116	325410	irf2a	interferon regulatory factor 2a [Source:ZFIN;Acc:ZDB-GENE-030131-4135]	1
ENSDARG00000045695	0.378535	5.3377	4.88404	0.000306118	0.00248107	-0.603024	10273098	10275662	30686	myca	v-myc avian myelocytomatosis viral oncogene homolog a [Source:ZFIN;Acc:ZDB-GENE-990415-162]	24
ENSDARG00000099831	0.378347	-0.247662	0.996858	0.337185	0.462025	-5.82521	43264722	43376214		si:ch211-128n12.5	si:ch211-128n12.5 [Source:ZFIN;Acc:ZDB-GENE-141222-50]	7
ENSDARG00000076574	0.378332	0.855188	1.75971	0.102159	0.188028	-5.16192	10566922	10577383	793188	si:ch211-171h4.6	si:ch211-171h4.6 [Source:ZFIN;Acc:ZDB-GENE-081031-42]	19
ENSDARG00000099376	0.377882	2.56399	2.6827	0.0189231	0.0514007	-4.10162	54060512	54071869	100333521	CABZ01050249.1		2
ENSDARG00000078214	0.377783	6.22503	4.93379	0.000280334	0.00234705	-0.627068	8208160	8260763	321277	mybbp1a	MYB binding protein (P160) 1a [Source:ZFIN;Acc:ZDB-GENE-030131-9864]	5
ENSDARG00000074684	0.377739	0.122915	1.67302	0.118412	0.210472	-5.09642	47169775	47185962	564844	zmp:0000000758	zmp:0000000758 [Source:ZFIN;Acc:ZDB-GENE-130530-761]	14
ENSDARG00000008068	0.377709	4.07185	5.47403	0.000110169	0.0012458	0.715183	19066433	19071101	553647	tma16	translation machinery associated 16 homolog (S. cerevisiae) [Source:ZFIN;Acc:ZDB-GENE-050522-20]	1
ENSDARG00000087195	0.377681	-0.0995123	1.61346	0.130853	0.227047	-5.12603	18007232	18180803	100004847	rorc	RAR-related orphan receptor C [Source:ZFIN;Acc:ZDB-GENE-110411-42]	16
ENSDARG00000013750	0.377402	2.50872	3.29488	0.00586655	0.0213559	-2.93569	40664167	40671870	393668	eno1b	enolase 1b, (alpha) [Source:ZFIN;Acc:ZDB-GENE-040426-1651]	6
ENSDARG00000104457	0.37727	1.53413	3.36805	0.0050994	0.0192891	-2.52196	36468227	36471019	563178	MPV17L	MPV17 mitochondrial membrane protein-like [Source:HGNC Symbol;Acc:HGNC:26827]	3
ENSDARG00000020610	0.377236	3.31384	1.85527	0.0865716	0.166064	-5.74152	5719252	5751200	58071	tnnt2a	troponin T type 2a (cardiac) [Source:ZFIN;Acc:ZDB-GENE-000626-1]	23
ENSDARG00000035398	0.377223	6.04816	4.78745	0.00036348	0.00280963	-0.877329	34022167	34038471	559101	enc1	ectodermal-neural cortex 1 [Source:ZFIN;Acc:ZDB-GENE-060531-140]	5
ENSDARG00000020077	0.377089	5.23777	5.99244	4.67031e-05	0.000719667	1.37343	51593394	51631768	393206	nol10	nucleolar protein 10 [Source:ZFIN;Acc:ZDB-GENE-040426-764]	17
ENSDARG00000100023	0.377051	2.27438	1.81868	0.0922681	0.174185	-5.49792	8916	21154		CABZ01019474.1		KN150080.1
ENSDARG00000010603	0.376861	3.1428	3.17748	0.00734734	0.0251136	-3.33523	42714137	42727442	437011	kctd9b	potassium channel tetramerization domain containing 9b [Source:ZFIN;Acc:ZDB-GENE-040718-238]	10
ENSDARG00000102145	0.37671	4.07825	4.23265	0.000996887	0.00585518	-1.5626	3423667	3437048	555400	ccdc77	coiled-coil domain containing 77 [Source:ZFIN;Acc:ZDB-GENE-050913-54]	25
ENSDARG00000032256	0.376581	3.33522	4.22108	0.00101845	0.00594255	-1.39217	14910168	14958451	556973	txndc16	thioredoxin domain containing 16 [Source:ZFIN;Acc:ZDB-GENE-100712-1]	17
ENSDARG00000068590	0.376555	1.05011	1.94576	0.0738268	0.14682	-4.92919	26352976	26357150	101886319	NAT6	N-acetyltransferase 6 (GCN5-related) [Source:HGNC Symbol;Acc:HGNC:30252]	8
ENSDARG00000087835	0.376518	2.5822	3.65352	0.00295754	0.0128658	-2.27098	8338861	8343917	559644	si:ch211-113p18.3	si:ch211-113p18.3 [Source:ZFIN;Acc:ZDB-GENE-030131-4983]	15
ENSDARG00000077409	0.376392	3.86183	4.19474	0.00106941	0.00614891	-1.57982	19066668	19069805	326875	cby1	chibby homolog 1 (Drosophila) [Source:ZFIN;Acc:ZDB-GENE-030131-5074]	12
ENSDARG00000078773	0.376336	3.61514	4.80033	0.000355225	0.00276002	-0.383422	30266444	30268814	100002535	tmem70	transmembrane protein 70 [Source:ZFIN;Acc:ZDB-GENE-070912-593]	2
ENSDARG00000054540	0.376271	4.44875	5.62112	8.60307e-05	0.00105731	0.886057	26247037	26251887	436992	imp4	IMP4, U3 small nucleolar ribonucleoprotein, homolog (yeast) [Source:ZFIN;Acc:ZDB-GENE-040718-474]	5
ENSDARG00000069386	0.376266	3.12463	4.70513	0.000421182	0.00311873	-0.432336	21543995	21552426	100150980	mtg1	mitochondrial ribosome-associated GTPase 1 [Source:ZFIN;Acc:ZDB-GENE-031110-2]	13
ENSDARG00000076667	0.376169	9.4886	2.6579	0.0198352	0.0533076	-5.07326	21831851	21842968	171473	ccng1	cyclin G1 [Source:ZFIN;Acc:ZDB-GENE-020322-1]	14
ENSDARG00000104726	0.37616	3.44354	5.7786	6.6239e-05	0.00088656	1.3984	5054208	5057626	563358	si:ch211-162e15.3	si:ch211-162e15.3 [Source:ZFIN;Acc:ZDB-GENE-131121-530]	2
ENSDARG00000102618	0.376155	5.1617	7.03676	9.27669e-06	0.000264322	3.08226	48439251	48446893		utp18	UTP18 small subunit (SSU) processome component homolog (yeast) [Source:ZFIN;Acc:ZDB-GENE-060929-668]	19
ENSDARG00000055760	0.376148	6.50954	9.97002	2.01111e-07	3.08598e-05	6.96708	28792322	28800565	394009	srm	spermidine synthase [Source:ZFIN;Acc:ZDB-GENE-040426-1183]	23
ENSDARG00000042658	0.37614	4.93783	5.36507	0.000132577	0.00141384	0.335431	19399914	19412651	394130	acad8	acyl-CoA dehydrogenase family, member 8 [Source:ZFIN;Acc:ZDB-GENE-040426-828]	15
ENSDARG00000007720	0.376089	4.94101	6.2031	3.3308e-05	0.000590618	1.77828	40543410	40551177	436778	sub1b	SUB1 homolog b (S. cerevisiae) [Source:ZFIN;Acc:ZDB-GENE-040718-209]	5
ENSDARG00000104263	0.375871	1.44403	2.95372	0.0112825	0.034731	-3.27477	36691928	36724616		FMNL1 (2 of 2)	formin-like 1 [Source:HGNC Symbol;Acc:HGNC:1212]	24
ENSDARG00000018658	0.375831	4.25217	5.25029	0.000161415	0.00160929	0.275607	4276190	4286705	431768	aar2	AAR2 splicing factor homolog (S. cerevisiae) [Source:ZFIN;Acc:ZDB-GENE-040704-68]	23
ENSDARG00000071500	0.375317	3.81258	4.11291	0.00124508	0.00684232	-1.72279	12674344	12701779	797099	fam207a	family with sequence similarity 207, member A [Source:ZFIN;Acc:ZDB-GENE-060825-113]	22
ENSDARG00000056203	0.375076	1.02744	2.61441	0.0215393	0.0566715	-3.78187	29314629	29321769	555526	si:ch211-201h21.5	si:ch211-201h21.5 [Source:ZFIN;Acc:ZDB-GENE-030131-9599]	6
ENSDARG00000091746	0.375059	0.0653878	0.624567	0.543156	0.655781	-6.20571	32534733	32571416		si:dkey-16p6.1	si:dkey-16p6.1 [Source:ZFIN;Acc:ZDB-GENE-081103-43]	4
ENSDARG00000025467	0.374928	4.93527	6.42199	2.35953e-05	0.000478122	2.14073	55607653	55636125	559477	aatf	apoptosis antagonizing transcription factor [Source:ZFIN;Acc:ZDB-GENE-030131-9654]	5
ENSDARG00000056211	0.374646	1.13833	2.5094	0.0262605	0.0662241	-3.99976	27441810	27447550	790923	ogfod2	2-oxoglutarate and iron-dependent oxygenase domain containing 2 [Source:ZFIN;Acc:ZDB-GENE-061215-54]	5
ENSDARG00000077836	0.374524	2.83821	5.12926	0.00019903	0.00185379	0.411425	30681184	30689160	497576	ttc22	tetratricopeptide repeat domain 22 [Source:ZFIN;Acc:ZDB-GENE-050208-292]	6
ENSDARG00000038147	0.374389	6.84485	1.7971	0.0957835	0.179282	-6.48107	20217539	20218669	30596	hbbe3	hemoglobin beta embryonic-3 [Source:ZFIN;Acc:ZDB-GENE-980526-287]	12
ENSDARG00000074827	0.374341	-0.0289681	1.40627	0.183299	0.293186	-5.42019	41734078	41756334		C23H1orf116 (2 of 2)	chromosome 1 open reading frame 116 [Source:HGNC Symbol;Acc:HGNC:28667]	23
ENSDARG00000104889	0.374148	7.99305	10.6355	9.51587e-08	2.19562e-05	7.69379	48364180	48377425	570700	kpnb1	karyopherin (importin) beta 1 [Source:ZFIN;Acc:ZDB-GENE-030131-2579]	19
ENSDARG00000037738	0.374119	1.30425	2.35096	0.0353203	0.0832419	-4.32527	22070116	22093576	564855	fbxl3l	F-box and leucine-rich repeat protein 3, like [Source:ZFIN;Acc:ZDB-GENE-130530-598]	14
ENSDARG00000098968	0.374069	4.09152	4.05498	0.00138721	0.00741452	-1.90388	26257231	26301554		RSBN1	round spermatid basic protein 1 [Source:HGNC Symbol;Acc:HGNC:25642]	23
ENSDARG00000100025	0.37367	2.22709	3.6488	0.00298421	0.0129559	-2.18178	37807871	37810899	101882877	C24H16orf91	chromosome 16 open reading frame 91 [Source:HGNC Symbol;Acc:HGNC:27558]	24
ENSDARG00000018891	0.37364	5.72557	8.17893	1.86125e-06	0.000108569	4.69448	51078505	51086269	393195	rnaseh2a	ribonuclease H2, subunit A [Source:ZFIN;Acc:ZDB-GENE-040426-976]	1
ENSDARG00000100601	0.373635	4.29333	2.70409	0.0181696	0.0499212	-4.5315	14769715	14771665		si:dkey-6d5.4	si:dkey-6d5.4 [Source:ZFIN;Acc:ZDB-GENE-141216-122]	11
ENSDARG00000020595	0.373474	5.00142	5.38822	0.000127446	0.00137657	0.364939	25248158	25264875	442932	gnl3l	guanine nucleotide binding protein-like 3 (nucleolar)-like [Source:ZFIN;Acc:ZDB-GENE-040723-1]	11
ENSDARG00000074771	0.373237	2.09753	4.02513	0.00146684	0.00773646	-1.43187	53182601	53203565	571368	crfb17	cytokine receptor family member B17 [Source:ZFIN;Acc:ZDB-GENE-081022-158]	1
ENSDARG00000100297	0.373225	1.88809	1.88008	0.0828921	0.160917	-5.28378	134651	151007		BX511020.1		KN149694.1
ENSDARG00000102916	0.37249	2.14478	3.09809	0.0085557	0.0281365	-3.20556	50355720	50362402	100536600	CABZ01087111.1		16
ENSDARG00000036293	0.372463	1.05046	2.32485	0.037075	0.0864289	-4.29908	14721794	14783292	541381	gnb1l	guanine nucleotide binding protein (G protein), beta polypeptide 1-like [Source:ZFIN;Acc:ZDB-GENE-050320-77]	5
ENSDARG00000105286	0.372228	5.43439	5.69172	7.64835e-05	0.000973024	0.826837	71409979	71624237	286777	ddx54	DEAD (Asp-Glu-Ala-Asp) box polypeptide 54 [Source:ZFIN;Acc:ZDB-GENE-021220-2]	5
ENSDARG00000076155	0.372128	3.37312	5.79736	6.42226e-05	0.000867414	1.44783	23543116	23553402	563801	mtpap	mitochondrial poly(A) polymerase [Source:ZFIN;Acc:ZDB-GENE-101208-3]	12
ENSDARG00000035133	0.372044	3.65712	5.459	0.000113009	0.0012669	0.790787	61656480	61672957	334003	pho	phoenix [Source:ZFIN;Acc:ZDB-GENE-030131-5935]	5
ENSDARG00000058208	0.372038	4.0192	5.02952	0.000236892	0.00209131	-0.0665919	16082274	16189940	560478	slc25a26	solute carrier family 25 (S-adenosylmethionine carrier), member 26 [Source:ZFIN;Acc:ZDB-GENE-050913-126]	11
ENSDARG00000041493	0.371652	5.54344	6.49348	2.11128e-05	0.000447467	2.16029	12607710	12686009	553305	ipo4	importin 4 [Source:ZFIN;Acc:ZDB-GENE-041014-307]	24
ENSDARG00000044525	0.371421	2.97938	3.8582	0.0020072	0.00972543	-1.9881	980940	1005533	30750	pparda	peroxisome proliferator-activated receptor delta a [Source:ZFIN;Acc:ZDB-GENE-990415-212]	22
ENSDARG00000016074	0.371082	3.07406	3.92422	0.00177254	0.0088996	-1.88728	11319637	11335800	407640	cryz	crystallin, zeta (quinone reductase) [Source:ZFIN;Acc:ZDB-GENE-050306-24]	2
ENSDARG00000023952	0.370912	3.25236	4.86387	0.000317267	0.00254399	-0.173798	18840935	18857670	567341	fam167ab	family with sequence similarity 167, member Ab [Source:ZFIN;Acc:ZDB-GENE-041014-11]	20
ENSDARG00000099983	0.370835	0.14298	1.2994	0.216574	0.331642	-5.59597	72175242	72175371		CABZ01057358.1		7
ENSDARG00000011801	0.370601	1.90544	3.06632	0.00909301	0.0295013	-3.19642	21261490	21287544	503745	wars2	tryptophanyl tRNA synthetase 2, mitochondrial [Source:ZFIN;Acc:ZDB-GENE-050306-26]	9
ENSDARG00000041490	0.370563	6.87754	2.64601	0.0202876	0.0542919	-5.02525	45937437	45943334	568656	afp4	antifreeze protein type IV [Source:ZFIN;Acc:ZDB-GENE-030131-5217]	16
ENSDARG00000103054	0.370529	4.69202	7.32283	6.11067e-06	0.000210213	3.6051	58161454	58183375		DNM2 (2 of 2)	dynamin 2 [Source:HGNC Symbol;Acc:HGNC:2974]	1
ENSDARG00000080020	0.370524	2.32203	2.89776	0.0125578	0.0376599	-3.63294	18901042	18916098	799475	il13ra1	interleukin 13 receptor, alpha 1 [Source:ZFIN;Acc:ZDB-GENE-060503-103]	7
ENSDARG00000032103	0.370487	6.90129	4.8027	0.000353729	0.00275058	-0.92474	39191489	39207433	565830	mapk6	mitogen-activated protein kinase 6 [Source:ZFIN;Acc:ZDB-GENE-050420-7]	18
ENSDARG00000103099	0.370428	2.43051	3.80165	0.00223339	0.0105063	-1.94672	58450988	58455040		EARS2	glutamyl-tRNA synthetase 2, mitochondrial [Source:HGNC Symbol;Acc:HGNC:29419]	1
ENSDARG00000103292	0.37038	3.60088	3.21006	0.00690234	0.0240383	-3.39744	52295742	52361891		BX936303.3		4
ENSDARG00000055416	0.37022	4.4577	5.34055	0.000138249	0.0014552	0.390102	26981578	26987759	436926	serpinb1	serpin peptidase inhibitor, clade B (ovalbumin), member 1 [Source:ZFIN;Acc:ZDB-GENE-040718-400]	20
ENSDARG00000102167	0.370061	2.28439	3.36561	0.00512335	0.0193535	-2.73786	42339044	42402839	664750	ppox	protoporphyrinogen oxidase [Source:ZFIN;Acc:ZDB-GENE-051120-90]	16
ENSDARG00000079501	0.369995	2.49322	1.56403	0.142028	0.241353	-5.93973	49031536	49054672	571514	si:ch211-149l1.2	si:ch211-149l1.2 [Source:ZFIN;Acc:ZDB-GENE-090313-40]	1
ENSDARG00000053800	0.369979	6.23045	7.78176	3.19562e-06	0.000148327	4.06719	41736239	41751261	103908606	si:ch211-276c2.4	si:ch211-276c2.4 [Source:ZFIN;Acc:ZDB-GENE-030131-423]	15
ENSDARG00000063665	0.369916	3.14629	2.43067	0.030441	0.074328	-4.72333	4969330	4980652	678634	mat2al	methionine adenosyltransferase II, alpha-like [Source:ZFIN;Acc:ZDB-GENE-060421-5255]	10
ENSDARG00000007217	0.369471	3.74372	5.23162	0.000166694	0.00163934	0.365926	34780324	34805752	445394	wdr55	WD repeat domain 55 [Source:ZFIN;Acc:ZDB-GENE-040924-7]	21
ENSDARG00000040944	0.369335	5.8323	4.84911	0.000325688	0.00258921	-0.737382	13678577	13705265		ntd5	ntl-dependent gene 5 [Source:ZFIN;Acc:ZDB-GENE-031030-7]	16
ENSDARG00000071024	0.369052	3.14934	2.04037	0.062355	0.128844	-5.39688	30553360	30608708	100126114	TRIM14 (1 of 27)	tripartite motif containing 14 [Source:HGNC Symbol;Acc:HGNC:16283]	22
ENSDARG00000068369	0.368941	5.3682	5.30136	0.000147848	0.00151978	0.148915	33010683	33042174	503514	angptl2b	angiopoietin-like 2b [Source:ZFIN;Acc:ZDB-GENE-050624-1]	8
ENSDARG00000102261	0.368926	2.28128	3.71068	0.00265333	0.0119028	-2.079	16827922	16845830	100003444	RSPH1	radial spoke head 1 homolog (Chlamydomonas) [Source:HGNC Symbol;Acc:HGNC:12371]	9
ENSDARG00000088222	0.368848	1.79383	2.56311	0.0237323	0.0611005	-4.09351	71198499	71210602	100002878	fam78ab	family with sequence similarity 78, member Ab [Source:ZFIN;Acc:ZDB-GENE-080220-25]	5
ENSDARG00000078550	0.368793	4.90918	4.57327	0.000534226	0.00371374	-1.10512	32792603	32795982	100005569	zgc:194839	zgc:194839 [Source:ZFIN;Acc:ZDB-GENE-081022-153]	8
ENSDARG00000098406	0.368515	1.63329	1.43731	0.174467	0.282434	-5.84808	50138364	50153528		si:dkey-22a18.2	si:dkey-22a18.2 [Source:ZFIN;Acc:ZDB-GENE-120703-7]	4
ENSDARG00000038398	0.368334	0.134498	1.19916	0.252051	0.371509	-5.71042	4123842	4135425		PMM1	phosphomannomutase 1 [Source:HGNC Symbol;Acc:HGNC:9114]	3
ENSDARG00000005853	0.368315	0.0290224	1.57523	0.139426	0.238303	-5.21072	35057391	35062715	566370	slc25a6	solute carrier family 25 (mitochondrial carrier; adenine nucleotide translocator), member 6 [Source:ZFIN;Acc:ZDB-GENE-070912-446]	9
ENSDARG00000053106	0.36829	3.09915	4.43381	0.000688571	0.00447003	-0.92994	37643170	37655621	767769	cep44	centrosomal protein 44 [Source:ZFIN;Acc:ZDB-GENE-060929-392]	1
ENSDARG00000062753	0.36812	0.502687	1.75321	0.103305	0.189664	-5.07608	2583841	2591383	562755	naif1	nuclear apoptosis inducing factor 1 [Source:ZFIN;Acc:ZDB-GENE-081104-236]	8
ENSDARG00000091655	0.368086	4.70891	7.58165	4.22593e-06	0.000172399	3.98946	6004942	6014707	541329	gcsha	glycine cleavage system protein H (aminomethyl carrier), a [Source:ZFIN;Acc:ZDB-GENE-050320-18]	18
ENSDARG00000069834	0.36794	0.977766	2.31408	0.0378223	0.0877253	-4.29779	31364611	31379356	100037326	pnpla4	patatin-like phospholipase domain containing 4 [Source:ZFIN;Acc:ZDB-GENE-070410-74]	1
ENSDARG00000074094	0.367894	5.70845	3.88151	0.00192094	0.00940777	-2.54874	1959701	1988145		tgm2b	transglutaminase 2b [Source:ZFIN;Acc:ZDB-GENE-030131-2576]	6
ENSDARG00000071413	0.367804	3.67456	5.25223	0.000160878	0.00160475	0.420177	21491753	21520262	564723	mier2	mesoderm induction early response 1, family member 2 [Source:ZFIN;Acc:ZDB-GENE-050208-795]	22
ENSDARG00000007601	0.367681	3.57893	4.13217	0.00120123	0.00666851	-1.62498	18398654	18442200	564460	zmynd8	zinc finger, MYND-type containing 8 [Source:ZFIN;Acc:ZDB-GENE-041119-1]	11
ENSDARG00000014941	0.367661	3.2919	3.82513	0.00213649	0.0101555	-2.13462	28382444	28384621	492501	tprkb	Tp53rk binding protein [Source:ZFIN;Acc:ZDB-GENE-041114-68]	4
ENSDARG00000021032	0.367626	4.16331	5.41723	0.000121307	0.00133172	0.593283	32105118	32106916	30548	foxd3	forkhead box D3 [Source:ZFIN;Acc:ZDB-GENE-980526-143]	6
ENSDARG00000102612	0.367564	1.44241	2.02855	0.0636921	0.130901	-4.91048	36079733	36231639	393932	slc15a4	solute carrier family 15 (oligopeptide transporter), member 4 [Source:ZFIN;Acc:ZDB-GENE-040426-1047]	8
ENSDARG00000042759	0.367475	1.06708	2.82036	0.0145594	0.0421739	-3.41829	35088741	35109214	566273	cnstb	consortin, connexin sorting protein b [Source:ZFIN;Acc:ZDB-GENE-041001-189]	20
ENSDARG00000016154	0.367419	7.08148	8.12227	2.00819e-06	0.000113306	4.49505	37845032	37848280	561280	zfp36l1a	zinc finger protein 36, C3H type-like 1a [Source:ZFIN;Acc:ZDB-GENE-030131-9860]	17
ENSDARG00000007624	0.367273	4.14217	5.01341	0.00024368	0.00213054	-0.125811	9852855	9858880	450061	gins1	GINS complex subunit 1 (Psf1 homolog) [Source:ZFIN;Acc:ZDB-GENE-041010-184]	13
ENSDARG00000062087	0.36727	1.41387	2.35315	0.0351764	0.0829971	-4.35324	26816589	26823538	777713	nceh1b	neutral cholesterol ester hydrolase 1b [Source:ZFIN;Acc:ZDB-GENE-061110-43]	24
ENSDARG00000035879	0.36724	4.51462	6.94934	1.05614e-05	0.00028285	3.06624	32901452	32906746	445165	fuca1.2	fucosidase, alpha-L- 1, tissue, tandem duplicate 2 [Source:ZFIN;Acc:ZDB-GENE-040801-78]	19
ENSDARG00000099009	0.367172	1.44743	2.06457	0.0596979	0.124725	-4.85316	2210123	2212453		si:dkey-50i6.6	si:dkey-50i6.6 [Source:ZFIN;Acc:ZDB-GENE-081104-420]	21
ENSDARG00000100332	0.367048	1.73005	2.45245	0.0292245	0.0719511	-4.27276	17887	23309	101883748	CABZ01084942.1		KN150630.1
ENSDARG00000045705	0.366962	1.48396	2.56259	0.0237558	0.0611448	-4.00314	9608989	9610959	541343	meig1	meiosis/spermiogenesis associated 1 [Source:ZFIN;Acc:ZDB-GENE-050320-33]	4
ENSDARG00000020191	0.366922	1.02345	1.5665	0.14145	0.240758	-5.48868	30006784	30033774	559132	ppef1	protein phosphatase, EF-hand calcium binding domain 1 [Source:ZFIN;Acc:ZDB-GENE-080303-27]	11
ENSDARG00000004274	0.366784	2.10108	3.1251	0.00812376	0.0270575	-3.14196	37743735	37752808	541336	zgc:112496	zgc:112496 [Source:ZFIN;Acc:ZDB-GENE-050320-25]	24
ENSDARG00000088616	0.366734	2.57107	2.58987	0.0225628	0.0587553	-4.2735	47771778	47905012		si:ch211-197e7.3	si:ch211-197e7.3 [Source:ZFIN;Acc:ZDB-GENE-131122-50]	4
ENSDARG00000036136	0.366672	4.83834	6.90844	1.12259e-05	0.000293269	2.93825	33965096	33970783	445058	tipin	timeless interacting protein [Source:ZFIN;Acc:ZDB-GENE-040801-189]	7
ENSDARG00000092141	0.366618	2.44718	4.09933	0.001277	0.00697426	-1.38635	47197688	47208002	100321230	si:dkeyp-100a1.6	si:dkeyp-100a1.6 [Source:ZFIN;Acc:ZDB-GENE-081104-448]	8
ENSDARG00000019646	0.366599	3.44864	5.43147	0.000118409	0.00130799	0.794628	2669	9354	30176	twist3	twist3 [Source:ZFIN;Acc:ZDB-GENE-000210-7]	23
ENSDARG00000069934	0.366484	4.21789	6.48001	2.15588e-05	0.000454058	2.38298	20672982	20690841		parp4	poly (ADP-ribose) polymerase family, member 4 [Source:ZFIN;Acc:ZDB-GENE-070912-387]	9
ENSDARG00000099119	0.366462	0.435555	0.888248	0.390687	0.514968	-6.10448	62219806	62227189		si:dkey-179k24.2	si:dkey-179k24.2 [Source:ZFIN;Acc:ZDB-GENE-110914-40]	4
ENSDARG00000035438	0.366336	8.39241	3.46618	0.0042268	0.0167941	-3.52146	31621602	31633709	334274	myhc4	myosin heavy chain 4 [Source:ZFIN;Acc:ZDB-GENE-030131-6206]	5
ENSDARG00000058835	0.366018	3.49962	4.12288	0.00122219	0.00675802	-1.62188	3132647	3183121		PLEKHG3 (1 of 2)	pleckstrin homology domain containing, family G (with RhoGef domain) member 3 [Source:HGNC Symbol;Acc:HGNC:20364]	20
ENSDARG00000029088	0.365997	3.86482	5.77022	6.71614e-05	0.000894006	1.28008	4188954	4214895	553030	guf1	GUF1 homolog, GTPase [Source:ZFIN;Acc:ZDB-GENE-030131-4289]	14
ENSDARG00000056499	0.365829	6.27608	6.41911	2.37016e-05	0.000478463	1.95126	22708356	22724128	100006448	ca6	carbonic anhydrase VI [Source:ZFIN;Acc:ZDB-GENE-030131-7091]	23
ENSDARG00000014599	0.365571	1.84044	2.5476	0.0244374	0.0625941	-4.13534	6378427	6398913	796312	slc5a6b	solute carrier family 5 (sodium/multivitamin and iodide cotransporter), member 6 [Source:ZFIN;Acc:ZDB-GENE-050913-86]	17
ENSDARG00000103181	0.365567	2.43782	3.96539	0.00164062	0.00839908	-1.63751	35391133	35424226	100535421	si:dkey-34d22.1	si:dkey-34d22.1 [Source:ZFIN;Acc:ZDB-GENE-131121-338]	16
ENSDARG00000006588	0.365504	5.26082	2.90785	0.0123178	0.0371111	-4.34993	44472118	44476098	550501	zgc:111983	zgc:111983 [Source:ZFIN;Acc:ZDB-GENE-050417-335]	1
ENSDARG00000104065	0.365496	2.43643	2.40227	0.0321004	0.0773936	-4.57167	1625856	1779322	100006734	si:dkey-1b17.11	si:dkey-1b17.11 [Source:ZFIN;Acc:ZDB-GENE-050208-786]	22
ENSDARG00000078254	0.365361	2.28354	2.6403	0.0205082	0.054725	-4.09809	18402013	18408928		ftr14l	finTRIM family, member 14-like [Source:ZFIN;Acc:ZDB-GENE-090312-123]	13
ENSDARG00000094666	0.365184	1.16138	2.08439	0.0576003	0.121303	-4.73633	35905320	35906466		si:ch73-223d24.4	si:ch73-223d24.4 [Source:ZFIN;Acc:ZDB-GENE-081104-261]	5
ENSDARG00000069045	0.36505	3.88347	4.43678	0.000684835	0.00445962	-1.12838	17032325	17035812	555570	chtf8	CTF8, chromosome transmission fidelity factor 8 homolog (S. cerevisiae) [Source:ZFIN;Acc:ZDB-GENE-050419-148]	18
ENSDARG00000033539	0.365023	7.70039	4.14417	0.00117471	0.00656707	-2.1997	25719024	25732166	321193	paics	phosphoribosylaminoimidazole carboxylase, phosphoribosylaminoimidazole succinocarboxamide synthetase [Source:ZFIN;Acc:ZDB-GENE-030131-9762]	20
ENSDARG00000081218	0.364993	2.79713	0.766796	0.457022	0.578261	-6.92167	76320727	76320882		5_8S_rRNA	5.8S ribosomal RNA [Source:RFAM;Acc:RF00002]	4
ENSDARG00000051853	0.36488	3.43442	4.39228	0.000742949	0.00470904	-1.0955	55120260	55332064		galns	galactosamine (N-acetyl)-6-sulfatase [Source:ZFIN;Acc:ZDB-GENE-070112-1152]	7
ENSDARG00000073718	0.364684	1.006	2.15135	0.0510096	0.110288	-4.58166	29543466	29557557	798813	APOL4	apolipoprotein L, 4 [Source:HGNC Symbol;Acc:HGNC:14867]	3
ENSDARG00000022525	0.364667	2.49727	1.46768	0.166173	0.272324	-6.07373	25377690	25378754		mchr1b	melanin-concentrating hormone receptor 1b [Source:ZFIN;Acc:ZDB-GENE-030502-5]	3
ENSDARG00000105304	0.364428	0.768703	1.3378	0.204094	0.317384	-5.71787	53674772	53678799		si:dkey-220a11.5	si:dkey-220a11.5 [Source:ZFIN;Acc:ZDB-GENE-070705-383]	4
ENSDARG00000079241	0.364414	4.12195	3.37029	0.00507765	0.0192282	-3.22662	37596941	37704914	100038787	wdr90	WD repeat domain 90 [Source:ZFIN;Acc:ZDB-GENE-070424-67]	24
ENSDARG00000010717	0.364414	4.7882	7.43799	5.18054e-06	0.000191006	3.76014	15608579	15612649	393757	chchd10	coiled-coil-helix-coiled-coil-helix domain containing 10 [Source:ZFIN;Acc:ZDB-GENE-040426-1753]	21
ENSDARG00000054515	0.364262	4.01575	3.54329	0.00364825	0.0150148	-2.8669	42331030	42336328		CR925773.1		10
ENSDARG00000055575	0.364171	1.85727	2.50094	0.0266818	0.0670166	-4.22412	5842260	5860549	393432	pcolce2b	procollagen C-endopeptidase enhancer 2b [Source:ZFIN;Acc:ZDB-GENE-040426-1177]	24
ENSDARG00000060027	0.364137	4.34303	6.24665	3.10833e-05	0.000563973	1.97239	40373853	40386814	557585	nom1	nucleolar protein with MIF4G domain 1 [Source:ZFIN;Acc:ZDB-GENE-060503-321]	7
ENSDARG00000056832	0.364001	4.52124	5.20431	0.000174744	0.00169578	0.132454	22545867	22553535	406778	exo1	exonuclease 1 [Source:ZFIN;Acc:ZDB-GENE-040426-2828]	17
ENSDARG00000077264	0.363716	6.67814	6.19863	3.35456e-05	0.000592154	1.55152	24803226	24817282	317637	wdr43	WD repeat domain 43 [Source:ZFIN;Acc:ZDB-GENE-021231-3]	17
ENSDARG00000099677	0.363552	3.59799	4.21888	0.00102262	0.00596329	-1.46558	4562140	4568204	431736	bambib	BMP and activin membrane-bound inhibitor homolog (Xenopus laevis) b [Source:ZFIN;Acc:ZDB-GENE-040704-30]	2
ENSDARG00000103485	0.363463	1.48869	2.15652	0.0505309	0.109483	-4.71257	21827123	21876157	568689	card14	caspase recruitment domain family, member 14 [Source:ZFIN;Acc:ZDB-GENE-090310-1]	6
ENSDARG00000079305	0.363451	7.50141	1.64931	0.123235	0.216943	-6.73696	54891985	54893256		hbae3	hemoglobin alpha embryonic-3 [Source:ZFIN;Acc:ZDB-GENE-990706-3]	3
ENSDARG00000063627	0.36328	5.67379	5.73616	7.10504e-05	0.000926214	0.870116	2989234	3115337	777627	bop1	block of proliferation 1 [Source:ZFIN;Acc:ZDB-GENE-030219-109]	19
ENSDARG00000101085	0.362796	3.44465	2.75013	0.0166456	0.0466741	-4.22306	439471	441719	550446	ss18l2	synovial sarcoma translocation gene on chromosome 18-like 2 [Source:ZFIN;Acc:ZDB-GENE-050417-268]	18
ENSDARG00000075201	0.362609	2.66344	4.40387	0.000727339	0.00464627	-0.87188	52294447	52632704	560006	inpp4b	inositol polyphosphate-4-phosphatase, type II [Source:ZFIN;Acc:ZDB-GENE-090312-97]	1
ENSDARG00000057644	0.362561	3.23737	3.91	0.00182061	0.00906407	-1.95804	9059120	9094839	100005593	adam8b	ADAM metallopeptidase domain 8b [Source:ZFIN;Acc:ZDB-GENE-070808-1]	12
ENSDARG00000012051	0.362408	1.824	3.09007	0.00868814	0.0284714	-3.12832	11627457	11632042	541441	mettl21a	methyltransferase like 21A [Source:ZFIN;Acc:ZDB-GENE-050320-145]	22
ENSDARG00000073766	0.36231	3.29474	2.53956	0.0248105	0.0632741	-4.56857	26368161	26372301	436902	tnni1d	troponin I, skeletal, slow d [Source:ZFIN;Acc:ZDB-GENE-040718-374]	4
ENSDARG00000069857	0.362251	3.2967	3.71662	0.00262357	0.0118073	-2.34417	32698320	32708917	436893	coq3	coenzyme Q3 methyltransferase [Source:ZFIN;Acc:ZDB-GENE-040718-364]	16
ENSDARG00000101181	0.362166	4.64471	3.27482	0.00609652	0.0219841	-3.53234	23488570	23490344	569958	s100w	S100 calcium binding protein W [Source:ZFIN;Acc:ZDB-GENE-080407-2]	16
ENSDARG00000067805	0.361621	5.75489	5.71794	7.32275e-05	0.000948178	0.827767	7744532	7764757		ggcx	gamma-glutamyl carboxylase [Source:ZFIN;Acc:ZDB-GENE-030826-27]	10
ENSDARG00000059231	0.361603	4.52971	4.76024	0.000381581	0.00291269	-0.679192	2458157	2509361	561607	hephl1a	hephaestin-like 1a [Source:ZFIN;Acc:ZDB-GENE-070801-4]	15
ENSDARG00000038556	0.361595	2.75659	2.86621	0.0133387	0.0393809	-3.81609	37793185	37800501	541326	C24H8orf33	chromosome 8 open reading frame 33 [Source:HGNC Symbol;Acc:HGNC:26104]	24
ENSDARG00000042975	0.361478	5.12815	5.43869	0.000116966	0.0013014	0.431957	5422271	5475386	445182	auh	AU RNA binding protein/enoyl-CoA hydratase [Source:ZFIN;Acc:ZDB-GENE-040801-95]	10
ENSDARG00000070122	0.361367	4.31636	4.91012	0.000292305	0.002403	-0.355221	18894179	18937547	795019	stk11ip	serine/threonine kinase 11 interacting protein [Source:ZFIN;Acc:ZDB-GENE-040426-1022]	6
ENSDARG00000090386	0.361138	4.01538	4.53551	0.000572098	0.00391024	-0.976575	28854011	28869384	792693	cd3eap	CD3e molecule, epsilon associated protein [Source:ZFIN;Acc:ZDB-GENE-101202-2]	15
ENSDARG00000056913	0.36093	4.85454	4.27807	0.000916615	0.00549603	-1.6508	22819881	22834379	563867	pcolcea	procollagen C-endopeptidase enhancer a [Source:ZFIN;Acc:ZDB-GENE-041014-370]	10
ENSDARG00000101756	0.360906	0.20731	1.50971	0.155244	0.258496	-5.34443	68816117	68823793	492560	im:7141269	im:7141269 [Source:ZFIN;Acc:ZDB-GENE-041111-134]	4
ENSDARG00000042527	0.360875	4.67311	5.30361	0.000147279	0.00151632	0.278037	66672850	66687381	393949	unga	uracil DNA glycosylase a [Source:ZFIN;Acc:ZDB-GENE-040426-900]	5
ENSDARG00000067596	0.360874	1.71564	2.60569	0.0218976	0.0574442	-3.99342	55367242	55391868		fancb	Fanconi anemia, complementation group B [Source:ZFIN;Acc:ZDB-GENE-060510-1]	9
ENSDARG00000056111	0.36077	3.32832	3.93775	0.00172801	0.00873142	-1.92915	28277927	28285395	100002383	lmod1a	leiomodin 1a (smooth muscle) [Source:ZFIN;Acc:ZDB-GENE-081104-348]	8
ENSDARG00000040064	0.360685	2.12905	2.42035	0.0310339	0.0753859	-4.44866	30668022	30679668	558758	acp6	acid phosphatase 6, lysophosphatidic [Source:ZFIN;Acc:ZDB-GENE-050208-290]	9
ENSDARG00000074424	0.360534	5.51824	6.17394	3.48908e-05	0.000605299	1.63649	5009789	5067932	572463	ibtk	inhibitor of Bruton agammaglobulinemia tyrosine kinase [Source:ZFIN;Acc:ZDB-GENE-030131-6246]	16
ENSDARG00000036546	0.360524	1.79218	3.23618	0.00656525	0.0232581	-2.84371	46196801	46233569	564697	pdxkb	pyridoxal (pyridoxine, vitamin B6) kinase b [Source:ZFIN;Acc:ZDB-GENE-030616-521]	1
ENSDARG00000037192	0.360424	1.68575	2.2586	0.0419063	0.094856	-4.59814	28224195	28228605	548339	zgc:113364	zgc:113364 [Source:ZFIN;Acc:ZDB-GENE-050410-5]	14
ENSDARG00000003732	0.360226	3.72606	6.09295	3.97164e-05	0.000653832	1.86091	43392851	43435741	30080	mitfa	microphthalmia-associated transcription factor a [Source:ZFIN;Acc:ZDB-GENE-990910-11]	6
ENSDARG00000094324	0.360187	6.19212	4.24442	0.000975404	0.00575842	-1.91303	30329348	30363761	494044	efemp2a	EGF containing fibulin-like extracellular matrix protein 2a [Source:ZFIN;Acc:ZDB-GENE-041212-8]	14
ENSDARG00000032516	0.360102	4.1299	5.19381	0.000177949	0.00171634	0.203017	15317570	15326163	321183	rrp36	ribosomal RNA processing 36 [Source:ZFIN;Acc:ZDB-GENE-030131-9751]	22
ENSDARG00000102128	0.359921	2.87535	3.28492	0.00597968	0.0216708	-3.05695	90825	117908	393212	eps8	epidermal growth factor receptor pathway substrate 8 [Source:ZFIN;Acc:ZDB-GENE-040426-871]	4
ENSDARG00000062650	0.35974	7.73055	8.09769	2.07573e-06	0.000114906	4.43552	22970150	22991303	567001	rif1	replication timing regulatory factor 1 [Source:ZFIN;Acc:ZDB-GENE-030131-3406]	9
ENSDARG00000007257	0.359732	5.00287	6.64901	1.66169e-05	0.000382914	2.4964	49423409	49437413	393945	rab5ab	RAB5A, member RAS oncogene family, b [Source:ZFIN;Acc:ZDB-GENE-040122-3]	16
ENSDARG00000078188	0.35966	3.84256	4.5369	0.000570653	0.00390309	-0.930475	33084257	33101892	100001896	fam160a2	family with sequence similarity 160, member A2 [Source:ZFIN;Acc:ZDB-GENE-070912-291]	9
ENSDARG00000052045	0.359565	4.80156	4.26414	0.000940501	0.005598	-1.66665	39964715	39995260	569734	ggt5a	gamma-glutamyltransferase 5a [Source:ZFIN;Acc:ZDB-GENE-080226-1]	8
ENSDARG00000070584	0.359435	2.15776	3.04858	0.00940763	0.0302409	-3.30256	44028188	44071781	405833	clic5b	chloride intracellular channel 5b [Source:ZFIN;Acc:ZDB-GENE-040426-2542]	20
ENSDARG00000101139	0.359401	3.82617	6.38845	2.48646e-05	0.000494282	2.32498	7627452	7661673	777624	agpat2	1-acylglycerol-3-phosphate O-acyltransferase 2 (lysophosphatidic acid acyltransferase, beta) [Source:ZFIN;Acc:ZDB-GENE-061103-541]	21
ENSDARG00000055620	0.359239	3.89329	4.2967	0.000885647	0.00536135	-1.39493	26448366	26463995	724002	acad9	acyl-CoA dehydrogenase family, member 9 [Source:ZFIN;Acc:ZDB-GENE-060616-196]	11
ENSDARG00000069190	0.358747	1.10091	2.40825	0.0317436	0.076751	-4.16821	22530361	22536706	564384	ENDOD1 (4 of 11)	endonuclease domain containing 1 [Source:HGNC Symbol;Acc:HGNC:29129]	10
ENSDARG00000091801	0.358706	6.844	5.13552	0.000196878	0.0018443	-0.311825	51378011	51434832	569051	serpinb14	serpin peptidase inhibitor, clade B (ovalbumin), member 14 [Source:ZFIN;Acc:ZDB-GENE-050506-148]	16
ENSDARG00000013705	0.358681	4.50287	8.04051	2.24237e-06	0.000119395	4.6959	18874546	18895206	436586	ccm2	cerebral cavernous malformation 2 [Source:ZFIN;Acc:ZDB-GENE-040712-6]	20
ENSDARG00000056165	0.358676	3.40747	3.46609	0.00422753	0.0167941	-2.8545	30862812	30880929	565228	C19H6orf136	chromosome 6 open reading frame 136 [Source:HGNC Symbol;Acc:HGNC:21301]	19
ENSDARG00000002510	0.358588	1.88474	2.58515	0.0227649	0.059179	-4.08109	3403608	3413527	550288	dmbx1b	diencephalon/mesencephalon homeobox 1b [Source:ZFIN;Acc:ZDB-GENE-050417-97]	6
ENSDARG00000078935	0.358128	5.45845	8.21321	1.77795e-06	0.000105282	4.7779	14141272	14172167	558702	ttll4	tubulin tyrosine ligase-like family, member 4 [Source:ZFIN;Acc:ZDB-GENE-070912-313]	9
ENSDARG00000035562	0.358098	4.52007	5.55836	9.55708e-05	0.0011391	0.760876	23675507	23682065	447806	mpdu1a	mannose-P-dolichol utilization defect 1a [Source:ZFIN;Acc:ZDB-GENE-040912-9]	5
ENSDARG00000036912	0.357789	1.65527	3.35553	0.00522316	0.0196394	-2.57936	3435532	3440524	58032	edn1	endothelin 1 [Source:ZFIN;Acc:ZDB-GENE-000920-1]	19
ENSDARG00000087596	0.357765	5.37184	5.81954	6.19222e-05	0.000847354	1.05707	35105347	35128147	565630	si:ch73-95l15.5	si:ch73-95l15.5 [Source:ZFIN;Acc:ZDB-GENE-030131-3481]	15
ENSDARG00000022232	0.357741	5.48366	4.70751	0.000419384	0.00311013	-0.951704	54299329	54313359	317739	ppan	peter pan homolog (Drosophila) [Source:ZFIN;Acc:ZDB-GENE-030114-4]	3
ENSDARG00000037281	0.357349	4.96448	2.88411	0.01289	0.0383439	-4.34189	24978970	24988554	406327	fgg	fibrinogen gamma chain [Source:ZFIN;Acc:ZDB-GENE-040426-1998]	1
ENSDARG00000015293	0.357325	2.32217	3.40738	0.00472972	0.0182223	-2.66873	49217089	49218714	100004155	fam110a	family with sequence similarity 110, member A [Source:ZFIN;Acc:ZDB-GENE-030521-6]	8
ENSDARG00000105012	0.357104	3.74749	4.69811	0.000426519	0.00314513	-0.606279	46371396	46377098	550514	utp23	UTP23, small subunit (SSU) processome component, homolog (yeast) [Source:ZFIN;Acc:ZDB-GENE-050417-353]	19
ENSDARG00000102538	0.356966	5.91282	6.59978	1.79192e-05	0.000401666	2.2848	36934655	36959032	777632	mccc1	methylcrotonoyl-CoA carboxylase 1 (alpha) [Source:ZFIN;Acc:ZDB-GENE-050208-450]	22
ENSDARG00000016607	0.356954	2.43783	3.38548	0.00493208	0.0188054	-2.7431	16305497	16323662	338247	echdc2	enoyl CoA hydratase domain containing 2 [Source:ZFIN;Acc:ZDB-GENE-030219-147]	20
ENSDARG00000104917	0.356625	3.91529	3.10813	0.00839255	0.0277194	-3.67577	46537216	46541237		BX321887.3		4
ENSDARG00000059857	0.356615	2.7777	4.83985	0.000331094	0.00262152	-0.0962631	50110400	50126493	767661	blvra	biliverdin reductase A [Source:ZFIN;Acc:ZDB-GENE-060929-312]	2
ENSDARG00000075325	0.356439	5.7861	6.95586	1.04594e-05	0.000281783	2.86673	529209	535756	493604	mrpl16	mitochondrial ribosomal protein L16 [Source:ZFIN;Acc:ZDB-GENE-041122-1]	1
ENSDARG00000023185	0.356107	0.926156	1.75168	0.103576	0.190046	-5.19369	38001154	38008100	560271	APOLD1 (2 of 4)	apolipoprotein L domain containing 1 [Source:HGNC Symbol;Acc:HGNC:25268]	2
ENSDARG00000104888	0.356021	1.27577	1.70041	0.113046	0.202979	-5.37145	56775131	56779954		si:dkey-28i19.1	si:dkey-28i19.1 [Source:ZFIN;Acc:ZDB-GENE-110914-21]	4
ENSDARG00000007184	0.355921	7.61858	6.22265	3.22891e-05	0.000579927	1.54419	23124769	23271216	323269	zbtb16a	zinc finger and BTB domain containing 16a [Source:ZFIN;Acc:ZDB-GENE-030131-1989]	21
ENSDARG00000070986	0.355753	1.41413	1.84781	0.0877063	0.167616	-5.18997	7962427	8014030	565673	sergef	secretion regulating guanine nucleotide exchange factor [Source:ZFIN;Acc:ZDB-GENE-061220-11]	25
ENSDARG00000009430	0.355628	2.00264	2.21457	0.0454405	0.10118	-4.76941	30183693	30196731	393568	tmem30c	transmembrane protein 30C [Source:ZFIN;Acc:ZDB-GENE-040426-1127]	9
ENSDARG00000102277	0.355623	6.89696	6.07421	4.09309e-05	0.000665416	1.32758	41790492	41884120	569971	lama1	laminin, alpha 1 [Source:ZFIN;Acc:ZDB-GENE-060118-1]	24
ENSDARG00000093997	0.355619	3.51148	4.6119	0.000498174	0.00352769	-0.705195	44224119	44227684	555790	si:dkey-9i23.15	si:dkey-9i23.15 [Source:ZFIN;Acc:ZDB-GENE-090313-361]	1
ENSDARG00000017422	0.355386	5.48443	3.62409	0.00312777	0.0133828	-3.01275	6091091	6110756	266637	apmap	adipocyte plasma membrane associated protein [Source:ZFIN;Acc:ZDB-GENE-020919-1]	13
ENSDARG00000010078	0.354966	6.18989	8.59156	1.08204e-06	8.32449e-05	5.2153	53259367	53282163	406852	nup133	nucleoporin 133 [Source:ZFIN;Acc:ZDB-GENE-040426-2941]	1
ENSDARG00000071029	0.354924	3.64713	3.51637	0.00384049	0.0156446	-2.82238	17002163	17019098	553461	si:dkey-147f3.4	si:dkey-147f3.4 [Source:ZFIN;Acc:ZDB-GENE-061009-29]	23
ENSDARG00000078447	0.354152	2.85394	3.72642	0.00257528	0.0116544	-2.20627	8457417	8476116	100007222	tctn1	tectonic family member 1 [Source:ZFIN;Acc:ZDB-GENE-081104-157]	10
ENSDARG00000098469	0.35414	5.24264	5.68291	7.76116e-05	0.000984503	0.841126	56350539	56499561		BX927290.1		4
ENSDARG00000012968	0.353879	5.78142	6.64234	1.67873e-05	0.000385102	2.36952	9014506	9026086	550481	rhoub	ras homolog family member Ub [Source:ZFIN;Acc:ZDB-GENE-050417-308]	15
ENSDARG00000057128	0.353879	4.60786	3.3706	0.00507457	0.0192212	-3.34034	48484539	48555271	553401	hadhaa	hydroxyacyl-CoA dehydrogenase/3-ketoacyl-CoA thiolase/enoyl-CoA hydratase (trifunctional protein), alpha subunit a [Source:ZFIN;Acc:ZDB-GENE-031222-5]	20
ENSDARG00000099301	0.353816	5.87573	6.81852	1.28475e-05	0.000321863	2.63927	4959	8644		CDC37	cell division cycle 37 [Source:HGNC Symbol;Acc:HGNC:1735]	KN149781.1
ENSDARG00000086879	0.353776	1.58165	2.60977	0.0217291	0.0570787	-3.94671	9628587	9650785	798262	LINS1	lines homolog 1 [Source:HGNC Symbol;Acc:HGNC:30922]	7
ENSDARG00000102861	0.353619	3.17281	4.47578	0.000637785	0.00423622	-0.87077	1155037	1200729		LMF1	lipase maturation factor 1 [Source:HGNC Symbol;Acc:HGNC:14154]	12
ENSDARG00000043970	0.3535	7.12126	7.90253	2.70592e-06	0.000131905	4.17778	10666905	10790333	557195	lrpprc	leucine-rich pentatricopeptide repeat containing [Source:ZFIN;Acc:ZDB-GENE-030131-7887]	13
ENSDARG00000093671	0.35349	4.43435	2.87001	0.0132422	0.0391594	-4.25515	38210999	38211778		crp4	C-reactive protein 4 [Source:ZFIN;Acc:ZDB-GENE-060421-6275]	24
ENSDARG00000104837	0.35343	6.10725	8.63481	1.02336e-06	8.02528e-05	5.2826	14295880	14307262	393893	nudc	nudC nuclear distribution protein [Source:ZFIN;Acc:ZDB-GENE-040426-899]	19
ENSDARG00000010267	0.353309	3.93273	4.254	0.000958294	0.00567972	-1.48572	20167150	20462435		dpydb	dihydropyrimidine dehydrogenase b [Source:ZFIN;Acc:ZDB-GENE-040426-2459]	2
ENSDARG00000093687	0.352984	1.9971	2.25775	0.0419725	0.0949397	-4.6936	39600665	39610294	567837	si:dkey-193c22.1	si:dkey-193c22.1 [Source:ZFIN;Acc:ZDB-GENE-030131-7957]	5
ENSDARG00000026053	0.352614	4.59605	5.83282	6.05859e-05	0.000836544	1.22004	25288406	25306368	564651	hltf	helicase-like transcription factor [Source:ZFIN;Acc:ZDB-GENE-030131-3306]	2
ENSDARG00000008140	0.352436	1.55375	1.5938	0.135203	0.232754	-5.60968	34386584	34559550	541540	kcnab1a	potassium voltage-gated channel, shaker-related subfamily, beta member 1 a [Source:ZFIN;Acc:ZDB-GENE-050327-79]	18
ENSDARG00000070704	0.352424	4.32549	7.66184	3.77601e-06	0.000162169	4.18505	24543322	24552010	100006965	thap7	THAP domain containing 7 [Source:ZFIN;Acc:ZDB-GENE-040914-84]	19
ENSDARG00000096240	0.352404	0.505728	1.50545	0.156323	0.259864	-5.42852	412312	414595		si:ch1073-299b15.4	si:ch1073-299b15.4 [Source:ZFIN;Acc:ZDB-GENE-120215-148]	8
ENSDARG00000044404	0.352293	2.29102	3.70338	0.00269031	0.0120246	-2.09575	30697782	30702212	325494	pars2	prolyl-tRNA synthetase 2, mitochondrial (putative) [Source:ZFIN;Acc:ZDB-GENE-030131-4219]	6
ENSDARG00000069563	0.352259	0.555441	1.761	0.101932	0.187734	-5.07879	23901701	23910643	751646	zgc:153151	zgc:153151 [Source:ZFIN;Acc:ZDB-GENE-060825-103]	7
ENSDARG00000061770	0.352175	3.18996	4.17484	0.00110964	0.00630517	-1.44162	36022923	36042293	767748	abcd4	ATP-binding cassette, sub-family D (ALD), member 4 [Source:ZFIN;Acc:ZDB-GENE-050517-30]	24
ENSDARG00000099564	0.351828	3.47232	3.62237	0.00313806	0.0134005	-2.57196	9441	10244	493915	atoh1b	atonal bHLH transcription factor 1b [Source:ZFIN;Acc:ZDB-GENE-041201-1]	KN150642.1
ENSDARG00000099252	0.351732	1.23768	1.6446	0.124213	0.218176	-5.44123	4505888	4513709		ipcef1	interaction protein for cytohesin exchange factors 1 [Source:ZFIN;Acc:ZDB-GENE-060929-172]	20
ENSDARG00000054937	0.351547	3.06376	4.9918	0.000253105	0.00219429	0.106841	24858363	24862696	58100	badb	BCL2-associated agonist of cell death b [Source:ZFIN;Acc:ZDB-GENE-000616-1]	7
ENSDARG00000087393	0.351444	4.38142	5.90944	5.3447e-05	0.000774783	1.39734	35306503	35313663	567366	prr11	proline rich 11 [Source:ZFIN;Acc:ZDB-GENE-091118-97]	10
ENSDARG00000007175	0.351431	5.20057	6.68475	1.57346e-05	0.000369556	2.52043	17436143	17549294	566018	recql	RecQ protein-like (DNA helicase Q1-like) [Source:ZFIN;Acc:ZDB-GENE-050809-134]	4
ENSDARG00000055569	0.351234	0.484075	1.3556	0.198511	0.31095	-5.61699	13489119	13511235	497449	ghdc	GH3 domain containing [Source:ZFIN;Acc:ZDB-GENE-050208-165]	12
ENSDARG00000054980	0.351206	5.85061	5.29764	0.000148794	0.00152469	0.0751211	14011596	14034822	335049	ebna1bp2	EBNA1 binding protein 2 [Source:ZFIN;Acc:ZDB-GENE-030131-6989]	2
ENSDARG00000076153	0.351135	2.63876	4.045	0.00141331	0.00751088	-1.54103	31453984	31474299	100151323	lca5	Leber congenital amaurosis 5 [Source:ZFIN;Acc:ZDB-GENE-090313-268]	23
ENSDARG00000019137	0.350954	6.55303	6.40877	2.40873e-05	0.000483608	1.90924	14070412	14090405	266757	tram1	translocation associated membrane protein 1 [Source:ZFIN;Acc:ZDB-GENE-021011-1]	24
ENSDARG00000057105	0.35084	4.24468	6.6523	1.65336e-05	0.000381895	2.65458	23101289	23130403	553606	nle1	notchless homolog 1 (Drosophila) [Source:ZFIN;Acc:ZDB-GENE-050522-321]	10
ENSDARG00000071211	0.350171	3.41001	4.07757	0.00132989	0.00718679	-1.68434	38843065	38850387	553695	C11H1orf50	chromosome 1 open reading frame 50 [Source:HGNC Symbol;Acc:HGNC:28795]	11
ENSDARG00000016649	0.350017	4.33911	3.16457	0.00753157	0.0255578	-3.67396	41226485	41234327	436642	akr7a3	aldo-keto reductase family 7, member A3 (aflatoxin aldehyde reductase) [Source:ZFIN;Acc:ZDB-GENE-040718-62]	11
ENSDARG00000060113	0.34996	6.59452	2.49164	0.0271522	0.0678853	-5.2865	16082227	16100451	571403	znf395a	zinc finger protein 395a [Source:ZFIN;Acc:ZDB-GENE-061215-52]	17
ENSDARG00000040526	0.349952	3.2672	2.63675	0.0206467	0.0549594	-4.38382	19215208	19218695	492350	s1pr5a	sphingosine-1-phosphate receptor 5a [Source:ZFIN;Acc:ZDB-GENE-041114-188]	3
ENSDARG00000102907	0.349828	0.432079	1.37582	0.192321	0.303983	-5.57782	49418	65146		CABZ01072043.1		21
ENSDARG00000011257	0.34979	1.72623	2.90925	0.0122849	0.0370289	-3.4387	9718819	9771303	100332039	enpp2	ectonucleotide pyrophosphatase/phosphodiesterase 2 [Source:ZFIN;Acc:ZDB-GENE-040426-1156]	16
ENSDARG00000043666	0.349682	3.69029	3.5141	0.00385716	0.0157015	-2.83826	8445079	8451140	553568	abt1	activator of basal transcription 1 [Source:ZFIN;Acc:ZDB-GENE-050522-127]	8
ENSDARG00000056803	0.349669	5.98514	7.85508	2.88809e-06	0.000136216	4.19985	25973869	25992013	393279	ap1s1	adaptor-related protein complex 1, sigma 1 subunit [Source:ZFIN;Acc:ZDB-GENE-040426-1119]	7
ENSDARG00000042485	0.349156	0.638027	2.06432	0.0597246	0.124768	-4.62612	30443713	30444864	30524	foxd5	forkhead box D5 [Source:ZFIN;Acc:ZDB-GENE-980605-4]	8
ENSDARG00000045517	0.348963	4.00745	4.09888	0.00127808	0.00697818	-1.79934	25231460	25256619	555366	itih5	inter-alpha-trypsin inhibitor heavy chain family, member 5 [Source:ZFIN;Acc:ZDB-GENE-041210-193]	4
ENSDARG00000002830	0.348938	3.96658	4.01462	0.00149597	0.00783929	-1.94989	24028601	24039726	334936	trmt2a	trm2 tRNA methyltransferase 2 homolog A (S. cerevisiae) [Source:ZFIN;Acc:ZDB-GENE-030131-6876]	5
ENSDARG00000029252	0.348901	6.87548	6.67738	1.59124e-05	0.000371498	2.32216	3556227	3567809	321504	ssb	Sjogren syndrome antigen B (autoantigen La) [Source:ZFIN;Acc:ZDB-GENE-030131-223]	6
ENSDARG00000092499	0.348709	4.4922	4.31676	0.000853521	0.00521534	-1.50109	37518815	37541346	571430	si:ch211-183d21.1	si:ch211-183d21.1 [Source:ZFIN;Acc:ZDB-GENE-030131-8516]	24
ENSDARG00000016999	0.348627	4.74215	3.95195	0.00168253	0.00856652	-2.25036	15536660	15564825	394066	lin28a	lin-28 homolog A (C. elegans) [Source:ZFIN;Acc:ZDB-GENE-040426-747]	19
ENSDARG00000017454	0.348595	6.3702	6.58109	1.84414e-05	0.000408113	2.20606	73504434	73532058	322969	nup50	nucleoporin 50 [Source:ZFIN;Acc:ZDB-GENE-030131-1689]	4
ENSDARG00000017127	0.348564	3.10422	4.42616	0.000698268	0.0045092	-0.945727	16529669	16540545	368722	pdzk1ip1	PDZK1 interacting protein 1 [Source:ZFIN;Acc:ZDB-GENE-030616-128]	22
ENSDARG00000068814	0.348559	2.87401	3.41171	0.00469071	0.0181287	-2.81428	14715603	14719926	100003387	spata2l	spermatogenesis associated 2-like [Source:ZFIN;Acc:ZDB-GENE-070705-402]	18
ENSDARG00000003085	0.348286	1.92484	2.48119	0.0276902	0.0689028	-4.27974	16996989	17030265	570542	stambpl1	STAM binding protein-like 1 [Source:ZFIN;Acc:ZDB-GENE-100215-4]	12
ENSDARG00000104906	0.348161	4.19322	5.45136	0.00011448	0.00127832	0.646282	47134909	47162786		mtr	5-methyltetrahydrofolate-homocysteine methyltransferase [Source:ZFIN;Acc:ZDB-GENE-031001-5]	12
ENSDARG00000030630	0.347789	2.50371	3.38296	0.00495599	0.0188634	-2.76648	35766544	35828850	492810	mfsd2aa	major facilitator superfamily domain containing 2aa [Source:ZFIN;Acc:ZDB-GENE-041114-166]	13
ENSDARG00000039863	0.347646	1.29577	1.80049	0.0952232	0.178438	-5.22719	21207426	21224817	565104	lifrb	leukemia inhibitory factor receptor alpha b [Source:ZFIN;Acc:ZDB-GENE-080107-2]	21
ENSDARG00000024006	0.34761	0.502661	1.76635	0.101	0.18641	-5.05679	13099598	13100687	393779	rprmb	reprimo, TP53 dependent G2 arrest mediator candidate b [Source:ZFIN;Acc:ZDB-GENE-040426-1779]	6
ENSDARG00000033307	0.347515	4.34233	4.76605	0.000377639	0.0028905	-0.626381	23941816	23949322	324215	igf2b	insulin-like growth factor 2b [Source:ZFIN;Acc:ZDB-GENE-030131-2935]	25
ENSDARG00000024561	0.347391	6.61845	5.11077	0.00020554	0.00189545	-0.340332	4844625	4863813	561131	nolc1	nucleolar and coiled-body phosphoprotein 1 [Source:ZFIN;Acc:ZDB-GENE-030131-6349]	13
ENSDARG00000090854	0.347219	2.51794	2.9939	0.0104469	0.0326785	-3.50912	35052422	35065409	100004030	lsm11	LSM11, U7 small nuclear RNA associated [Source:ZFIN;Acc:ZDB-GENE-050309-124]	14
ENSDARG00000092369	0.347175	1.72935	3.08459	0.00877998	0.0286954	-3.11153	37073408	37074230		si:dkeyp-77c8.3	si:dkeyp-77c8.3 [Source:ZFIN;Acc:ZDB-GENE-090313-399]	13
ENSDARG00000008494	0.34708	4.60383	3.54033	0.00366887	0.0150838	-3.01282	39876641	39895990	798632	myl6	myosin, light chain 6, alkali, smooth muscle and non-muscle [Source:ZFIN;Acc:ZDB-GENE-041010-28]	6
ENSDARG00000060106	0.346811	5.28681	4.76823	0.000376171	0.00288378	-0.808844	8386235	8420653	723994	crb2a	crumbs family member 2a [Source:ZFIN;Acc:ZDB-GENE-060612-1]	21
ENSDARG00000079605	0.346779	6.04767	6.98075	1.00794e-05	0.000275856	2.87482	38359959	38380689	368664	prmt5	protein arginine methyltransferase 5 [Source:ZFIN;Acc:ZDB-GENE-030616-585]	2
ENSDARG00000055970	0.346462	3.52141	4.32825	0.000835655	0.00513751	-1.23891	26413500	26430692	678599	zgc:136971	zgc:136971 [Source:ZFIN;Acc:ZDB-GENE-060421-3674]	8
ENSDARG00000015676	0.346331	4.93207	5.70317	7.50431e-05	0.000960955	0.929995	1688870	1707552	541444	nmd3	NMD3 ribosome export adaptor [Source:ZFIN;Acc:ZDB-GENE-050320-149]	15
ENSDARG00000102681	0.345969	3.27572	2.49392	0.0270362	0.0676806	-4.6461	43069548	43077412		BX664605.2		4
ENSDARG00000051902	0.345895	4.37619	5.32496	0.000141988	0.00148057	0.380329	14312536	14328006	393475	prmt7	protein arginine methyltransferase 7 [Source:ZFIN;Acc:ZDB-GENE-040426-1560]	25
ENSDARG00000006990	0.345864	3.74515	3.03198	0.0097117	0.0309545	-3.77572	54089727	54097634	569741	CRELD1 (1 of 2)	cysteine-rich with EGF-like domains 1 [Source:HGNC Symbol;Acc:HGNC:14630]	8
ENSDARG00000063126	0.345626	6.1283	5.10193	0.000208731	0.00191764	-0.310117	1800937	1846705	571441	gusb	glucuronidase, beta [Source:ZFIN;Acc:ZDB-GENE-070705-256]	5
ENSDARG00000043884	0.345319	4.54297	6.14931	3.6289e-05	0.000619864	1.76703	1295669	1307033	405828	nup43	nucleoporin 43 [Source:ZFIN;Acc:ZDB-GENE-040426-2533]	20
ENSDARG00000101047	0.345221	4.6645	5.98254	4.74583e-05	0.000725616	1.46113	663262	671985	406376	rtcb	RNA 2',3'-cyclic phosphate and 5'-OH ligase [Source:ZFIN;Acc:ZDB-GENE-040426-2096]	4
ENSDARG00000087093	0.344882	6.96543	8.78005	8.49853e-07	7.0668e-05	5.41092	27511544	27517003	561592	si:ch211-157c3.4	si:ch211-157c3.4 [Source:ZFIN;Acc:ZDB-GENE-030131-8454]	3
ENSDARG00000070021	0.344459	0.866853	1.36693	0.195022	0.307134	-5.70894	40794236	40803866	558541	cyp3c4	cytochrome P450, family 3, subfamily C, polypeptide 4 [Source:ZFIN;Acc:ZDB-GENE-060929-96]	3
ENSDARG00000078801	0.344341	3.30687	5.54296	9.80772e-05	0.0011547	1.02501	18297426	18302301	798497	MSANTD1	Myb/SANT-like DNA-binding domain containing 1 [Source:HGNC Symbol;Acc:HGNC:33741]	7
ENSDARG00000102896	0.344105	4.92439	4.04273	0.00141932	0.00753259	-2.11288	60497710	60509790	266962	jmjd6	jumonji domain containing 6 [Source:ZFIN;Acc:ZDB-GENE-040426-17]	3
ENSDARG00000087697	0.344043	6.20044	4.63636	0.000476655	0.00341309	-1.1751	15598222	15603932	30354	lpl	lipoprotein lipase [Source:ZFIN;Acc:ZDB-GENE-990415-139]	22
ENSDARG00000056438	0.343848	5.98355	4.40036	0.000732038	0.00466998	-1.59393	23472969	23474754	140613	her9	hairy-related 9 [Source:ZFIN;Acc:ZDB-GENE-011213-1]	23
ENSDARG00000042529	0.343841	-0.00254796	1.30906	0.213378	0.328058	-5.54736	25206451	25228145	140429	gnat2	guanine nucleotide binding protein (G protein), alpha transducing activity polypeptide 2 [Source:ZFIN;Acc:ZDB-GENE-011128-10]	8
ENSDARG00000012215	0.343118	5.186	6.24185	3.13207e-05	0.000566231	1.80024	11605299	11615867	393143	umps	uridine monophosphate synthetase [Source:ZFIN;Acc:ZDB-GENE-040426-785]	9
ENSDARG00000043856	0.343114	8.49243	7.96131	2.49708e-06	0.000126608	4.22305	2937165	2966128	792097	amd1	adenosylmethionine decarboxylase 1 [Source:ZFIN;Acc:ZDB-GENE-040426-760]	20
ENSDARG00000074149	0.343101	2.81622	2.9298	0.0118111	0.0359783	-3.71395	35515344	35758022	100149388	itpr1b	inositol 1,4,5-trisphosphate receptor, type 1b [Source:ZFIN;Acc:ZDB-GENE-070604-2]	11
[truncated: 17,800 more rows]
